# Supplementary material for: pubmed2ensembl: A Resource for Mining the Biological Literature on Genes
Source: PLoS One. 2011 Sep 29;6(9):e24716. doi: 10.1371/journal.pone.0024716 (PMC3183000; doi:10.1371/journal.pone.0024716)
Supplement: File S1 — Supporting information. (TXT) [file pone.0024716.s001.txt]

Species	NCBI_taxonomy_id	entrez	medline	pmc	blast	embl	text2genome	all sources (non-redundant)
Anolis carolinensis	28377	1	0	0	22	3	0	22
Bos taurus	9913	0	0	0	2567	1147	198	2723
Caenorhabditis elegans	6239	2233	2462	352	1155	0	136	4770
Callithrix jacchus	9483	0	0	0	159	32	1	160
Canis familiaris	9615	0	0	0	853	0	44	882
Cavia porcellus	10141	0	0	0	302	191	8	309
Choloepus hoffmanni	9358	0	0	0	6	0	0	6
Ciona intestinalis	7719	100	0	0	136	0	4	168
Ciona savignyi	51511	0	0	0	26	16	0	28
Danio rerio	7955	4868	3034	674	1788	1288	157	6313
Dasypus novemcinctus	9361	0	0	0	21	0	0	21
Dipodomys ordii	10020	0	0	0	3	0	0	3
Drosophila melanogaster	7227	24573	5423	1635	3662	0	242	28439
Echinops telfairi	9371	0	0	0	15	0	0	15
Equus caballus	9796	378	0	0	408	169	20	584
Erinaceus europaeus	9365	0	0	0	33	0	0	33
Felis catus	9685	0	0	0	305	3	3	307
Gallus gallus	9031	0	0	0	3058	1412	172	3162
Gasterosteus aculeatus	69293	1	0	0	39	7	3	41
Gorilla gorilla	9593	0	0	0	409	0	0	409
Homo sapiens	9606	266834	1546710	97144	29419	13103	4745	1702034
Loxodonta africana	9785	0	0	0	53	0	0	53
Macaca mulatta	9544	446	0	0	521	161	15	704
Macropus eugenii	9315	0	0	0	84	0	2	85
Microcebus murinus	30608	0	0	0	21	0	0	21
Monodelphis domestica	13616	65	0	0	71	32	3	94
Mus musculus	10090	149406	210017	19674	15895	7849	2203	296390
Myotis lucifugus	59463	0	0	0	12	0	0	12
Ochotona princeps	9978	0	0	0	18	0	0	18
Ornithorhynchus anatinus	9258	12	0	0	47	4	3	50
Oryctolagus cuniculus	9986	0	0	0	1171	73	32	1192
Oryzias latipes	8090	1	0	0	242	110	10	250
Otolemur garnettii	30611	0	0	0	15	0	0	15
Pan troglodytes	9598	0	0	0	604	84	12	625
Pongo pygmaeus	9600	0	0	0	353	35	1	357
Procavia capensis	9813	0	0	0	25	0	0	25
Pteropus vampyrus	132908	0	0	0	5	0	1	6
Rattus norvegicus	10116	43754	139503	6364	7782	5109	698	174424
Saccharomyces cerevisiae	4932	15829	29904	5129	3304	0	339	40438
Sorex araneus	42254	0	0	0	15	0	0	15
Spermophilus tridecemlineatus	43179	0	0	0	17	0	0	17
Sus scrofa	9823	948	0	0	1708	702	48	2308
Taeniopygia guttata	59729	53	0	0	56	31	5	72
Takifugu rubripes	31033	115	23	1	247	36	5	283
Tarsius syrichta	9478	0	0	0	36	0	0	36
Tetraodon nigroviridis	99883	1	0	0	62	16	2	66
Tupaia belangeri	37347	1	0	0	21	1	0	21
Tursiops truncatus	9739	0	0	0	42	1	0	42
Vicugna pacos	30538	0	0	0	9	0	0	9
Xenopus tropicalis	8364	0	0	0	113	0	16	127
all species (non-redundant)		469872	1867773	102405	69764	28982	9128	2093066
