# Supplementary material for: pubmed2ensembl: A Resource for Mining the Biological Literature on Genes
Source: PLoS One. 2011 Sep 29;6(9):e24716. doi: 10.1371/journal.pone.0024716 (PMC3183000; doi:10.1371/journal.pone.0024716)
Supplement: File S2 — Supporting information. (TXT) [file pone.0024716.s002.txt]

Species	NCBI_taxonomy_id	entrez	medline	pmc	blast	embl	text2genome	all sources (non-redundant)
Anolis carolinensis	28377	2	0	0	61	3	0	62
Bos taurus	9913	0	0	0	2815	4437	444	5987
Caenorhabditis elegans	6239	14700	1205	303	1545	0	303	14986
Callithrix jacchus	9483	0	0	0	225	45	9	234
Canis familiaris	9615	0	0	0	1203	0	127	1274
Cavia porcellus	10141	0	0	0	357	295	16	430
Choloepus hoffmanni	9358	0	0	0	24	0	0	24
Ciona intestinalis	7719	160	0	0	357	0	11	411
Ciona savignyi	51511	0	0	0	46	34	0	49
Danio rerio	7955	13352	1504	766	2926	16610	353	18421
Dasypus novemcinctus	9361	0	0	0	55	0	0	55
Dipodomys ordii	10020	0	0	0	6	0	0	6
Drosophila melanogaster	7227	13525	1688	944	3376	0	542	13863
Echinops telfairi	9371	0	0	0	25	0	0	25
Equus caballus	9796	355	0	0	1335	224	58	1458
Erinaceus europaeus	9365	0	0	0	44	0	0	44
Felis catus	9685	0	0	0	434	10	9	445
Gallus gallus	9031	0	0	0	2976	7825	360	8802
Gasterosteus aculeatus	69293	13	0	0	79	83	9	169
Gorilla gorilla	9593	0	0	0	637	0	0	637
Homo sapiens	9606	19351	14112	13016	17042	20711	4326	24296
Loxodonta africana	9785	0	0	0	90	0	0	90
Macaca mulatta	9544	548	0	0	851	326	40	1176
Macropus eugenii	9315	0	0	0	182	0	3	185
Microcebus murinus	30608	0	0	0	62	0	0	62
Monodelphis domestica	13616	203	0	0	189	179	10	470
Mus musculus	10090	19491	9474	6188	11613	16443	3015	21310
Myotis lucifugus	59463	0	0	0	14	0	0	14
Ochotona princeps	9978	0	0	0	18	0	0	18
Ornithorhynchus anatinus	9258	276	0	0	114	6	7	383
Oryctolagus cuniculus	9986	0	0	0	1205	431	52	1625
Oryzias latipes	8090	1	0	0	508	437	14	762
Otolemur garnettii	30611	0	0	0	19	0	0	19
Pan troglodytes	9598	0	0	0	1061	250	17	1210
Pongo pygmaeus	9600	0	0	0	634	102	1	685
Procavia capensis	9813	0	0	0	41	0	0	41
Pteropus vampyrus	132908	0	0	0	8	0	3	11
Rattus norvegicus	10116	12129	4426	2157	5960	13227	1060	16436
Saccharomyces cerevisiae	4932	5883	3871	2495	2632	0	514	5973
Sorex araneus	42254	0	0	0	51	0	0	51
Spermophilus tridecemlineatus	43179	0	0	0	21	0	0	21
Sus scrofa	9823	1347	0	0	2201	1059	147	3444
Taeniopygia guttata	59729	852	0	0	92	46	25	898
Takifugu rubripes	31033	213	30	1	640	82	13	772
Tarsius syrichta	9478	0	0	0	52	0	0	52
Tetraodon nigroviridis	99883	13	0	0	143	38	5	173
Tupaia belangeri	37347	1	0	0	64	15	0	79
Tursiops truncatus	9739	0	0	0	80	22	0	102
Vicugna pacos	30538	0	0	0	22	0	0	22
Xenopus tropicalis	8364	0	0	0	200	0	67	257
all species (non-redundant)		102415	36310	25870	64335	82940	11560	148019
