# Supplementary material for: pubmed2ensembl: A Resource for Mining the Biological Literature on Genes
Source: PLoS One. 2011 Sep 29;6(9):e24716. doi: 10.1371/journal.pone.0024716 (PMC3183000; doi:10.1371/journal.pone.0024716)
Supplement: File S3 — Supporting information. (TXT) [file pone.0024716.s003.txt]

Species	NCBI_taxonomy_id	entrez	medline	pmc	blast	embl	text2genome	all sources (non-redundant)
Anolis carolinensis	28377	2	0	0	67	3	0	68
Bos taurus	9913	0	0	0	4356	8911	647	12605
Caenorhabditis elegans	6239	45163	3089	468	1823	0	358	49324
Callithrix jacchus	9483	0	0	0	263	45	9	272
Canis familiaris	9615	0	0	0	1539	0	165	1689
Cavia porcellus	10141	0	0	0	419	340	17	524
Choloepus hoffmanni	9358	0	0	0	24	0	0	24
Ciona intestinalis	7719	327	0	0	389	0	11	605
Ciona savignyi	51511	0	0	0	48	35	0	51
Danio rerio	7955	41851	4289	1493	3555	34129	414	66549
Dasypus novemcinctus	9361	0	0	0	56	0	0	56
Dipodomys ordii	10020	0	0	0	6	0	0	6
Drosophila melanogaster	7227	258273	6671	2663	5312	0	640	265822
Echinops telfairi	9371	0	0	0	25	0	0	25
Equus caballus	9796	542	0	0	1717	250	81	2042
Erinaceus europaeus	9365	0	0	0	48	0	0	48
Felis catus	9685	0	0	0	516	10	9	533
Gallus gallus	9031	0	0	0	4587	22529	435	26001
Gasterosteus aculeatus	69293	13	0	0	93	95	9	196
Gorilla gorilla	9593	0	0	0	852	0	0	852
Homo sapiens	9606	590774	2907705	561253	51677	50195	11798	3803392
Loxodonta africana	9785	0	0	0	105	0	0	105
Macaca mulatta	9544	845	0	0	1135	411	43	1731
Macropus eugenii	9315	0	0	0	206	0	3	209
Microcebus murinus	30608	0	0	0	70	0	0	70
Monodelphis domestica	13616	228	0	0	206	184	10	524
Mus musculus	10090	525501	301563	46536	26328	25845	6566	797021
Myotis lucifugus	59463	0	0	0	16	0	0	16
Ochotona princeps	9978	0	0	0	21	0	0	21
Ornithorhynchus anatinus	9258	276	0	0	126	6	7	396
Oryctolagus cuniculus	9986	0	0	0	1774	572	58	2389
Oryzias latipes	8090	1	0	0	611	504	17	933
Otolemur garnettii	30611	0	0	0	23	0	0	23
Pan troglodytes	9598	0	0	0	1388	287	17	1561
Pongo pygmaeus	9600	0	0	0	783	106	1	838
Procavia capensis	9813	0	0	0	44	0	0	44
Pteropus vampyrus	132908	0	0	0	9	0	3	12
Rattus norvegicus	10116	72137	173940	10325	10235	24771	1914	258400
Saccharomyces cerevisiae	4932	112630	42460	13146	4373	0	678	155654
Sorex araneus	42254	0	0	0	56	0	0	56
Spermophilus tridecemlineatus	43179	0	0	0	23	0	0	23
Sus scrofa	9823	2317	0	0	3229	1277	163	5742
Taeniopygia guttata	59729	880	0	0	107	51	25	941
Takifugu rubripes	31033	243	33	1	668	91	13	852
Tarsius syrichta	9478	0	0	0	61	0	0	61
Tetraodon nigroviridis	99883	13	0	0	167	38	5	199
Tupaia belangeri	37347	1	0	0	65	15	0	81
Tursiops truncatus	9739	0	0	0	98	22	0	120
Vicugna pacos	30538	0	0	0	22	0	0	22
Xenopus tropicalis	8364	0	0	0	209	0	72	277
all species (non-redundant)		1652017	3439750	635885	129530	170722	24188	5459005
