# Supplementary material for: pubmed2ensembl: A Resource for Mining the Biological Literature on Genes
Source: PLoS One. 2011 Sep 29;6(9):e24716. doi: 10.1371/journal.pone.0024716 (PMC3183000; doi:10.1371/journal.pone.0024716)
Supplement: File S4 — Supporting information. (TXT) [file pone.0024716.s004.txt]

ncbi_tax_id	external_db_id	ensembl_stable_id	ensembl_internal_id	pmid	p2e_entrez	p2e_medline	p2e_pmc	p2e_embl_blast	p2e_embl_xref	p2e_text2genome
9606	6779	ENSG00000126549	50350	1718282	1	1	0	0	0	0
9606	3552	ENSG00000115008	72541	1833184	0	0	0	0	0	0
9606	3553	ENSG00000125538	72567	1833184	0	0	0	0	0	0
9606	3554	ENSG00000115594	70240	1833184	1	1	0	0	0	0
9606	3557	ENSG00000136689	72653	1833184	0	0	0	0	0	0
9606	7850	ENSG00000115590	70204	1833184	1	0	0	1	1	0
9606	4049	ENSG00000231408	45537	8081366	1	1	0	0	0	0
9606	7919	ENSG00000225859	45473	8081366	0	1	0	0	0	0
9606	3554	ENSG00000115594	70240	8332913	0	1	0	0	0	0
9606	3565	ENSG00000113520	53952	8332913	0	1	0	0	0	0
9606	7850	ENSG00000115590	70204	8332913	1	0	0	0	0	0
9606	7365	ENSG00000109181	50218	8333863	1	1	0	1	0	0
9606	10720	ENSG00000213759	50240	8333863	1	1	0	0	0	0
9606	914	ENSG00000116824	76061	8537117	0	1	0	0	0	0
9606	962	ENSG00000117091	77899	8537117	0	1	0	0	0	0
9606	965	ENSG00000116815	76053	8537117	0	1	0	0	0	0
9606	4063	ENSG00000122224	77902	8537117	1	0	0	1	1	0
9606	54583	ENSG00000135766	79571	8606489	1	1	0	0	0	0
9606	1263	ENSG00000173846	68595	8702627	1	1	0	1	1	0
9606	3562	ENSG00000164399	53655	8702627	0	1	0	0	0	0
9606	5347	ENSG00000166851	53787	8702627	0	0	0	0	0	0
9606	7066	ENSG00000090534	75936	8702627	0	1	0	0	0	0
9606	6902	ENSG00000171530	50747	8706133	1	0	0	0	0	0
9606	6903	ENSG00000124659	62919	8706133	1	0	0	1	1	0
9606	6904	ENSG00000141556	70954	8706133	1	0	0	0	0	0
9606	6905	ENSG00000116957	79673	8706133	1	0	0	1	1	0
9606	374291	ENSG00000115286	46697	8938450	1	1	0	0	0	0
9606	6435	ENSG00000122852	62190	9047234	0	0	0	0	0	0
9606	22918	ENSG00000125810	51461	9047234	1	1	0	1	1	0
9606	4153	ENSG00000165471	57646	9047234	0	1	0	0	0	0
9606	1385	ENSG00000118260	77713	9129147	0	1	0	0	0	0
9606	2353	ENSG00000170345	53417	9129147	0	1	0	0	0	0
9606	3725	ENSG00000177606	72292	9129147	0	1	0	0	0	0
9606	5328	ENSG00000122861	61488	9129147	0	0	0	0	0	0
9606	8548	ENSG00000117475	78034	9129147	1	1	0	1	1	0
9606	3105	ENSG00000206503	54044	9149941	0	1	0	0	0	0
9606	5987	ENSG00000234495	44441	9149941	0	0	0	0	0	0
9606	6737	ENSG00000132109	48743	9149941	0	1	0	0	0	0
9606	10475	ENSG00000112343	52862	9149941	1	0	0	1	1	0
9606	6908	ENSG00000112592	74151	9171375	1	0	0	0	0	0
9606	10621	ENSG00000132664	50883	9171375	1	0	0	1	0	0
9606	10622	ENSG00000113356	51380	9171375	1	0	0	1	0	0
9606	10623	ENSG00000186141	76183	9171375	1	0	0	1	1	0
9606	2972	ENSG00000185024	58271	9171375	1	1	0	0	0	0
9606	5663	ENSG00000080815	52572	9223106	1	0	0	0	0	0
9606	1499	ENSG00000168036	59999	9223106	0	0	0	0	0	0
9606	10001	ENSG00000133997	52212	9234719	1	0	0	0	0	0
9606	3714	ENSG00000184916	58240	9315665	1	1	0	1	1	0
9606	10902	ENSG00000112983	55256	9368056	1	1	0	1	1	0
9606	1837	ENSG00000134769	45791	9368056	0	0	0	0	0	0
9606	6583	ENSG00000197208	53776	9426230	1	1	0	1	1	0
9606	1798	ENSG00000172269	68790	9451016	1	1	0	1	1	0
9606	5449	ENSG00000064835	67502	9462743	0	1	0	0	0	0
9606	5617	ENSG00000172179	52432	9462743	0	0	0	0	0	0
9606	2688	ENSG00000189162	65805	9462743	0	1	0	0	0	0
9606	5626	ENSG00000175325	60981	9462743	1	1	0	1	0	0
9606	9047	ENSG00000027869	77793	9468509	1	1	0	1	1	0
9606	3338	ENSG00000110011	60252	9473517	1	1	0	1	1	0
9606	7423	ENSG00000173511	60282	9473517	0	1	0	0	0	0
9606	2825	ENSG00000183671	77700	9479505	0	1	0	0	0	0
9606	2850	ENSG00000170837	67160	9479505	0	1	0	0	0	0
9606	2852	ENSG00000164850	50151	9479505	1	1	0	1	0	0
9606	2859	ENSG00000178623	78351	9479505	1	1	0	1	0	0
9606	5903	ENSG00000153201	71293	9480752	1	1	0	0	0	0
9606	1742	ENSG00000132535	49706	9482110	1	1	0	1	1	0
9606	6641	ENSG00000172164	55873	9482110	1	1	0	1	1	0
9606	8825	ENSG00000111052	61938	9482110	1	1	0	1	1	0
9606	3848	ENSG00000167768	55493	9515818	0	0	0	0	0	0
9606	3858	ENSG00000186395	59232	9515818	0	1	0	0	0	0
9606	7379	ENSG00000110375	68601	9515818	1	1	0	1	0	0
9606	1431	ENSG00000062485	57946	9543345	1	1	0	0	0	0
9606	4513	ENSG00000198712	83203	9543345	0	0	0	0	0	0
9606	1977	ENSG00000151247	53429	9548260	0	1	0	0	0	0
9606	10605	ENSG00000172239	48102	9548260	1	1	0	1	1	0
9606	26986	ENSG00000070756	54239	9548260	1	1	0	0	0	0
9606	9474	ENSG00000057663	67656	9563500	1	1	0	1	1	0
9606	7007	ENSG00000109927	69322	9590290	1	1	0	1	0	0
9606	239	ENSG00000108839	49573	9618483	0	0	0	0	0	0
9606	242	ENSG00000179477	50794	9618483	1	1	0	1	1	0
9606	5309	ENSG00000107859	65438	9620774	1	1	0	1	1	0
9606	1104	ENSG00000180198	64532	9637251	1	1	0	0	0	0
9606	5902	ENSG00000099901	47775	9637251	0	0	0	0	0	0
9606	8498	ENSG00000031823	49918	9637251	1	1	0	1	0	0
9606	2081	ENSG00000178607	65921	9637683	1	1	0	1	1	0
9606	3309	ENSG00000044574	63818	9637683	0	0	0	0	0	0
9606	6041	ENSG00000135828	78187	9637683	0	0	0	0	0	0
9606	1822	ENSG00000111676	46979	9647693	1	0	0	0	0	0
9606	3064	ENSG00000197386	46266	9647693	0	0	0	0	0	0
9606	9223	ENSG00000151276	66663	9647693	1	0	0	1	0	0
9606	9863	ENSG00000187391	61258	9647693	1	0	0	1	1	0
9606	11059	ENSG00000123124	52838	9647693	1	0	0	0	0	0
9606	11060	ENSG00000198373	62219	9647693	1	0	0	0	0	0
9606	83737	ENSG00000078747	53371	9647693	1	0	0	1	1	0
9606	4720	ENSG00000158864	77935	9647766	1	1	0	1	1	0
9606	4722	ENSG00000213619	55785	9647766	1	1	0	1	1	0
9606	4726	ENSG00000145494	46060	9647766	1	1	0	1	1	0
9606	2579	ENSG00000236362	54329	9651357	1	1	0	0	0	0
9606	8712	ENSG00000068985	54411	9651357	1	0	0	1	1	0
9606	3065	ENSG00000116478	65245	9651585	1	1	0	0	0	0
9606	3066	ENSG00000196591	68445	9651585	1	1	0	0	0	0
9606	5928	ENSG00000162521	65343	9651585	1	1	0	0	0	0
9606	5931	ENSG00000102054	49944	9651585	1	1	0	0	0	0
9606	8819	ENSG00000164105	58705	9651585	1	1	0	1	1	0
9606	2147	ENSG00000180210	54826	9694715	0	0	0	0	0	0
9606	2318	ENSG00000128591	67124	9694715	1	0	0	0	0	0
9606	2811	ENSG00000185245	48708	9694715	0	0	0	0	0	0
9606	7450	ENSG00000110799	46001	9694715	0	1	0	0	0	0
9606	2317	ENSG00000136068	66001	9694715	1	1	0	1	1	0
9606	2316	ENSG00000196924	64988	9694715	0	1	0	0	0	0
9606	8482	ENSG00000138623	55987	9721204	1	1	0	1	1	0
9606	1014	ENSG00000166589	60846	9721215	1	1	0	1	1	0
9606	10224	ENSG00000180855	53816	9731181	1	1	0	1	1	0
9606	4824	ENSG00000167034	46978	9748262	0	0	0	0	0	0
9606	10114	ENSG00000110422	53228	9748262	1	0	0	0	0	0
9606	28996	ENSG00000064393	68300	9748262	1	0	0	0	0	0
9606	204851	ENSG00000163349	75985	9748262	1	0	0	0	0	0
9606	8882	ENSG00000109917	68065	9763455	1	1	0	1	1	0
9606	7157	ENSG00000141510	50303	9774969	0	1	0	0	0	0
9606	7161	ENSG00000078900	55962	9774969	0	1	0	0	0	0
9606	8626	ENSG00000073282	76025	9774969	1	1	0	1	0	0
9606	7040	ENSG00000105329	64188	9782094	0	0	0	0	0	0
9606	8646	ENSG00000090539	75938	9782094	1	1	0	1	1	0
9606	2494	ENSG00000116833	78283	9786908	1	1	0	1	1	0
9606	1432	ENSG00000112062	61556	9827804	0	1	0	0	0	0
9606	1647	ENSG00000116717	73307	9827804	1	1	0	0	0	0
9606	4216	ENSG00000085511	73716	9827804	1	1	0	0	0	0
9606	4616	ENSG00000099860	47554	9827804	1	0	0	1	1	0
9606	5599	ENSG00000107643	56846	9827804	0	1	0	0	0	0
9606	10912	ENSG00000130222	57828	9827804	1	0	0	1	1	0
9606	317	ENSG00000120868	63131	9829980	1	0	0	0	0	0
9606	596	ENSG00000171791	47653	9829980	0	0	0	0	0	0
9606	597	ENSG00000140379	57441	9829980	0	0	0	0	0	0
9606	598	ENSG00000171552	52352	9829980	0	0	0	0	0	0
9606	599	ENSG00000129473	46224	9829980	0	0	0	0	0	0
9606	842	ENSG00000132906	59584	9829980	0	0	0	0	0	0
9606	10017	ENSG00000137875	51652	9829980	1	0	0	0	0	0
9606	4170	ENSG00000143384	76708	9829980	0	0	0	0	0	0
9606	54433	ENSG00000109534	54716	9843512	0	0	0	0	0	0
9606	55505	ENSG00000182117	46819	9843512	1	1	0	1	1	0
9606	55651	ENSG00000145912	61028	9843512	1	1	0	0	0	0
9606	3516	ENSG00000168214	48094	9874765	1	0	0	0	0	0
9606	8819	ENSG00000164105	58705	9874765	1	0	0	0	0	0
9606	9541	ENSG00000138433	76043	9874765	1	0	0	1	1	0
9606	10882	ENSG00000131094	62294	9878755	1	1	0	0	0	0
9606	2566	ENSG00000113327	58881	9892355	1	0	0	0	0	0
9606	5913	ENSG00000165917	55690	9892355	0	1	0	0	0	0
9606	10243	ENSG00000171723	51235	9892355	0	1	0	0	0	0
9606	11337	ENSG00000170296	49802	9892355	1	1	0	1	1	0
9606	81631	ENSG00000140941	64056	9892355	0	0	0	0	0	0
9606	84557	ENSG00000101460	53411	9892355	0	0	0	0	0	0
9606	54716	ENSG00000163817	61535	9932288	1	1	0	1	1	0
9606	348932	ENSG00000164363	45988	9932288	0	0	0	0	0	0
9606	7556	ENSG00000090612	67730	10022127	0	0	0	0	0	0
9606	8805	ENSG00000122779	68192	10022127	1	0	0	1	1	0
9606	10155	ENSG00000130726	72781	10022127	0	0	0	0	0	0
9606	10951	ENSG00000108468	63141	10022127	0	0	0	0	0	0
9606	11335	ENSG00000122565	53523	10022127	0	0	0	0	0	0
9606	23468	ENSG00000094916	56600	10022127	0	0	0	0	0	0
9606	51592	ENSG00000197323	75995	10022127	1	0	0	1	1	0
9606	3621	ENSG00000153487	53058	10072587	0	1	0	0	0	0
9606	3622	ENSG00000168556	59287	10072587	1	1	0	1	1	0
9606	7157	ENSG00000141510	50303	10072587	0	1	0	0	0	0
9606	5328	ENSG00000122861	61488	10072769	0	1	0	0	0	0
9606	6435	ENSG00000122852	62190	10092817	0	0	0	0	0	0
9606	4153	ENSG00000165471	57646	10092817	0	1	0	0	0	0
9606	22918	ENSG00000125810	51461	10092817	1	1	0	0	0	0
9606	9381	ENSG00000115155	57588	10192385	1	1	0	1	1	0
9606	6091	ENSG00000169855	67377	10197527	0	1	0	0	0	0
9606	6092	ENSG00000185008	67326	10197527	1	1	0	0	0	0
9606	6585	ENSG00000187122	64261	10197527	0	1	0	0	0	0
9606	9353	ENSG00000145147	47731	10197527	1	1	0	0	0	0
9606	7296	ENSG00000198431	63899	10215850	0	1	0	0	0	0
9606	10587	ENSG00000184470	47522	10215850	1	1	0	1	1	0
9606	6046	ENSG00000235307	47404	10235266	0	0	0	0	0	0
9606	7421	ENSG00000111424	52835	10235266	0	0	0	0	0	0
9606	3054	ENSG00000172534	64886	10235267	0	0	0	0	0	0
9606	5970	ENSG00000173039	62228	10235267	0	0	0	0	0	0
9606	6667	ENSG00000185591	56160	10235267	0	0	0	0	0	0
9606	6720	ENSG00000072310	52884	10235267	0	0	0	0	0	0
9606	7273	ENSG00000155657	76149	10369880	0	1	0	0	0	0
9606	9499	ENSG00000120729	55127	10369880	1	1	0	1	1	0
9606	7157	ENSG00000141510	50303	10373484	0	1	0	0	0	0
9606	7161	ENSG00000078900	55962	10373484	1	1	0	0	0	0
9606	8626	ENSG00000073282	76025	10373484	1	1	0	0	0	0
9606	4580	ENSG00000173171	77699	10381257	1	0	0	0	0	0
9606	10651	ENSG00000128654	76111	10381257	1	0	0	0	0	0
9606	7469	ENSG00000185049	45991	10409432	1	1	0	1	1	0
9606	22803	ENSG00000088930	51346	10409438	1	1	0	1	1	0
9606	2147	ENSG00000180210	54826	10455022	0	0	0	0	0	0
9606	84084	ENSG00000222014	73625	10455022	1	0	0	0	0	0
9606	7296	ENSG00000198431	63899	10455115	0	1	0	0	0	0
9606	10587	ENSG00000184470	47522	10455115	1	0	0	1	1	0
9606	7295	ENSG00000136810	61190	10455115	0	0	0	0	0	0
9606	649	ENSG00000168487	46444	10458166	0	0	0	0	0	0
9606	83729	ENSG00000139269	58921	10458166	0	0	0	0	0	0
9606	7040	ENSG00000105329	64188	10458166	0	0	0	0	0	0
9606	4086	ENSG00000170365	56864	10458166	0	0	0	0	0	0
9606	4087	ENSG00000175387	46464	10458166	0	0	0	0	0	0
9606	4088	ENSG00000166949	54286	10458166	0	0	0	0	0	0
9606	4089	ENSG00000141646	46832	10458166	0	0	0	0	0	0
9606	4090	ENSG00000113658	54976	10458166	0	0	0	0	0	0
9606	4093	ENSG00000120693	47747	10458166	0	0	0	0	0	0
9606	57154	ENSG00000198742	63281	10458166	1	0	0	1	1	0
9606	1499	ENSG00000168036	59999	10491302	0	1	0	0	0	0
9606	7471	ENSG00000125084	53313	10491302	0	1	0	0	0	0
9606	7474	ENSG00000114251	65539	10491302	1	1	0	0	0	0
9606	3172	ENSG00000101076	56695	10491763	0	1	0	0	0	0
9606	3175	ENSG00000169856	51912	10491763	1	1	0	1	0	0
9606	3630	ENSG00000129965	47585	10491763	0	0	0	0	0	0
9606	3651	ENSG00000139515	46749	10491763	0	1	0	0	0	0
9606	6927	ENSG00000135100	65699	10491763	0	1	0	0	0	0
9606	899	ENSG00000162063	49413	10531035	0	1	0	0	0	0
9606	6500	ENSG00000113558	54450	10531035	1	1	0	0	0	0
9606	7325	ENSG00000182247	56328	10531035	0	0	0	0	0	0
9606	8454	ENSG00000055130	69227	10531035	1	0	0	0	0	0
9606	9978	ENSG00000100387	55805	10531035	0	0	0	0	0	0
9606	54926	ENSG00000107341	52534	10531035	0	0	0	0	0	0
9606	23626	ENSG00000054796	59730	10534401	1	1	0	1	1	0
9606	26523	ENSG00000092847	66051	10534406	1	1	0	1	1	0
9606	8895	ENSG00000085719	52889	10534407	0	0	0	0	0	0
9606	8904	ENSG00000214078	90101	10534407	1	1	0	0	0	0
9606	9362	ENSG00000100884	46568	10534407	0	1	0	0	0	0
9606	27132	ENSG00000178773	64417	10534407	1	1	0	1	1	0
9606	3479	ENSG00000017427	63706	10548550	0	1	0	0	0	0
9606	5170	ENSG00000140992	49520	10548550	1	1	0	0	0	0
9606	6446	ENSG00000118515	70401	10548550	1	1	0	0	0	0
9606	10110	ENSG00000101049	56419	10548550	1	1	0	1	1	0
9606	23678	ENSG00000104205	51602	10548550	1	1	0	0	0	0
9606	3558	ENSG00000109471	55823	10553045	0	0	0	0	0	0
9606	3932	ENSG00000182866	65207	10553045	1	0	0	0	0	0
9606	9047	ENSG00000027869	77793	10553045	1	0	0	0	0	0
9606	11332	ENSG00000097021	56555	10578051	1	1	0	1	1	0
9606	5007	ENSG00000110048	57317	10588946	1	1	0	0	0	0
9606	9885	ENSG00000130703	61198	10588946	1	0	0	0	0	0
9606	23762	ENSG00000184792	51388	10588946	0	0	0	0	0	0
9606	26031	ENSG00000070882	53393	10588946	1	1	0	0	0	0
9606	114876	ENSG00000141447	45416	10588946	1	0	0	0	0	0
9606	114879	ENSG00000021762	48191	10588946	1	0	0	0	0	0
9606	114880	ENSG00000079156	76134	10588946	1	0	0	0	0	0
9606	8291	ENSG00000135636	65139	10607832	0	1	0	0	0	0
9606	26509	ENSG00000138119	63636	10607832	1	1	0	1	1	0
9606	3933	ENSG00000160349	67523	10607840	0	1	0	0	0	0
9606	29989	ENSG00000171102	66662	10607840	1	0	0	1	1	0
9606	29991	ENSG00000122136	67527	10607840	1	0	0	1	1	0
9606	7431	ENSG00000026025	52459	10619843	0	1	0	0	0	0
9606	51517	ENSG00000213672	63101	10619843	1	1	0	1	1	0
9606	5435	ENSG00000100142	54192	10623476	1	1	0	0	0	0
9606	5437	ENSG00000163882	75933	10623476	0	1	0	0	0	0
9606	10621	ENSG00000132664	50883	10623476	1	1	0	0	0	0
9606	10622	ENSG00000113356	51380	10623476	0	1	0	0	0	0
9606	9478	ENSG00000157782	65651	10625670	1	1	0	1	1	0
9606	51475	ENSG00000167791	63668	10625670	1	1	0	1	1	0
9606	56344	ENSG00000105507	66166	10625670	1	1	0	1	1	0
9606	4312	ENSG00000196611	66632	10628838	0	1	0	0	0	0
9606	4314	ENSG00000149968	66644	10628838	0	0	0	0	0	0
9606	4323	ENSG00000157227	45945	10628838	0	0	0	0	0	0
9606	4326	ENSG00000198598	67368	10628838	0	1	0	0	0	0
9606	5045	ENSG00000140564	59562	10628838	0	1	0	0	0	0
9606	64386	ENSG00000008516	49880	10628838	1	1	0	1	1	0
9606	1789	ENSG00000088305	52740	10647011	1	0	0	1	1	0
9606	27173	ENSG00000143570	77603	10681536	1	1	0	0	0	0
9606	29985	ENSG00000141873	47572	10681536	1	1	0	0	0	0
9606	29986	ENSG00000165794	45396	10681536	1	1	0	1	1	0
9606	10242	ENSG00000197584	75543	10692449	1	1	0	1	1	0
9606	27094	ENSG00000171121	75581	10692449	1	1	0	1	1	0
9606	27345	ENSG00000135643	61215	10692449	1	1	0	1	1	0
9606	30061	ENSG00000138449	76598	10693807	1	1	0	1	1	0
9606	5824	ENSG00000162735	77888	10704444	1	1	0	0	0	0
9606	4313	ENSG00000087245	58522	10706098	0	0	0	0	0	0
9606	64386	ENSG00000008516	49880	10706098	1	1	0	1	1	0
9606	1951	ENSG00000008300	63055	10716726	1	0	0	1	1	0
9606	2196	ENSG00000086570	58098	10716726	1	0	0	1	1	0
9606	9620	ENSG00000075275	57908	10716726	1	0	0	1	1	0
9606	51294	ENSG00000113555	56714	10716726	1	0	0	1	1	0
9606	3586	ENSG00000136634	78475	10729163	0	0	0	0	0	0
9606	55801	ENSG00000111536	60725	10729163	1	1	0	1	1	0
9606	30061	ENSG00000138449	76598	10747949	1	0	0	1	1	0
9606	53947	ENSG00000128274	56765	10747952	1	1	0	1	0	0
9606	3916	ENSG00000185896	53592	10748049	0	1	0	0	0	0
9606	3920	ENSG00000005893	62209	10748049	0	1	0	0	0	0
9606	6890	ENSG00000227816	45002	10748049	0	1	0	0	0	0
9606	6891	ENSG00000206235	46556	10748049	0	1	0	0	0	0
9606	23457	ENSG00000150967	66426	10748049	1	1	0	1	1	0
9606	53947	ENSG00000128274	56765	10748143	1	0	0	1	1	0
9606	10714	ENSG00000077514	64861	10751307	0	1	0	0	0	0
9606	57804	ENSG00000175482	63440	10751307	1	1	0	1	1	0
9606	4035	ENSG00000123384	58572	10766186	0	1	0	0	0	0
9606	53353	ENSG00000168702	74339	10766186	1	1	0	1	1	0
9606	3779	ENSG00000145936	59520	10766764	0	0	0	0	0	0
9606	10242	ENSG00000197584	75543	10766764	1	0	0	0	0	0
9606	27094	ENSG00000171121	75581	10766764	1	0	0	1	0	0
9606	1235	ENSG00000112486	73919	10767544	0	1	0	0	0	0
9606	1236	ENSG00000126353	59067	10767544	0	1	0	0	0	0
9606	51554	ENSG00000129048	72890	10767544	1	1	0	1	1	0
9606	10599	ENSG00000134538	49838	10779507	1	1	0	1	0	0
9606	6579	ENSG00000084453	49866	10779507	1	1	0	1	0	0
9606	28234	ENSG00000111700	49792	10779507	1	1	0	1	1	0
9606	4313	ENSG00000087245	58522	10780674	0	1	0	0	0	0
9606	4323	ENSG00000157227	45945	10780674	0	1	0	0	0	0
9606	7077	ENSG00000035862	68828	10780674	0	1	0	0	0	0
9606	8539	ENSG00000166181	53796	10780674	1	1	0	0	0	0
9606	1508	ENSG00000164733	45510	10799322	0	1	0	0	0	0
9606	27283	ENSG00000137251	64695	10799322	0	1	0	0	0	0
9606	64129	ENSG00000142910	64939	10799322	1	1	0	1	1	0
9606	2120	ENSG00000139083	48599	10828014	0	1	0	0	0	0
9606	51513	ENSG00000010030	61646	10828014	1	1	0	1	0	0
9606	50613	ENSG00000175520	49132	10831842	1	1	0	1	1	0
9606	3553	ENSG00000125538	72567	10854325	0	1	0	0	0	0
9606	3554	ENSG00000115594	70240	10854325	1	1	0	0	0	0
9606	3556	ENSG00000196083	76038	10854325	1	1	0	0	0	0
9606	3654	ENSG00000184216	64909	10854325	1	1	0	0	0	0
9606	4615	ENSG00000172936	58633	10854325	1	1	0	0	0	0
9606	54472	ENSG00000078902	47187	10854325	1	1	0	1	1	0
9606	6866	ENSG00000166863	58440	10866201	1	1	0	1	1	0
9606	3621	ENSG00000153487	53058	10866301	1	1	0	1	1	0
9606	11149	ENSG00000112276	67610	10882522	1	0	0	1	1	0
9606	64091	ENSG00000121577	69223	10882522	1	0	0	1	1	0
9606	64208	ENSG00000132429	67619	10882522	1	0	0	1	1	0
9606	8178	ENSG00000105656	57837	10882741	0	0	0	0	0	0
9606	22936	ENSG00000118985	51935	10882741	0	1	0	0	0	0
9606	80237	ENSG00000128886	50049	10882741	1	1	0	1	1	0
9606	57626	ENSG00000150361	50478	10888605	1	1	0	1	1	0
9606	1786	ENSG00000130816	52343	10888872	1	1	0	0	0	0
9606	3066	ENSG00000196591	68445	10888872	1	1	0	0	0	0
9606	7251	ENSG00000074319	52127	10888872	1	1	0	0	0	0
9606	55929	ENSG00000178028	68422	10888872	1	1	0	1	0	0
9606	2254	ENSG00000102678	46166	10913340	0	1	0	0	0	0
9606	26281	ENSG00000078579	45774	10913340	1	1	0	1	1	0
9606	1241	ENSG00000213903	47190	10913346	0	1	0	0	0	0
9606	56413	ENSG00000213906	47173	10913346	1	1	0	1	1	0
9606	1466	ENSG00000175183	61695	10924333	1	0	0	0	0	0
9606	57325	ENSG00000149474	50802	10924333	1	1	0	1	1	0
9606	57062	ENSG00000089737	56036	10936056	1	1	0	1	1	0
9606	54542	ENSG00000056586	63474	10938276	1	1	0	1	1	0
9606	1440	ENSG00000108342	58525	10944437	0	0	0	0	0	0
9606	56342	ENSG00000130810	90096	10944437	1	1	0	1	1	0
9606	1161	ENSG00000049167	49171	10944529	1	1	0	0	0	0
9606	2074	ENSG00000225830	89980	10944529	1	1	0	0	0	0
9606	7507	ENSG00000136936	59618	10944529	1	1	0	0	0	0
9606	56949	ENSG00000076924	50766	10944529	1	1	0	1	1	0
9606	6839	ENSG00000101945	53344	10949293	1	1	0	0	0	0
9606	959	ENSG00000102245	63664	10950930	0	0	0	0	0	0
9606	3565	ENSG00000113520	53952	10950930	0	0	0	0	0	0
9606	57379	ENSG00000111732	47632	10950930	1	1	0	1	1	0
9606	12	ENSG00000196136	56259	10954742	0	1	0	0	0	0
9606	3240	ENSG00000197711	62905	10954742	0	1	0	0	0	0
9606	3578	ENSG00000145839	54840	10954742	0	0	0	0	0	0
9606	3586	ENSG00000136634	78475	10954742	0	1	0	0	0	0
9606	3588	ENSG00000243646	89910	10954742	1	0	0	0	0	0
9606	6772	ENSG00000115415	76817	10954742	0	0	0	0	0	0
9606	6774	ENSG00000168610	60383	10954742	0	0	0	0	0	0
9606	50616	ENSG00000127318	60731	10954742	1	1	0	1	1	0
9606	5879	ENSG00000136238	51426	10967094	0	1	0	0	0	0
9606	998	ENSG00000070831	62568	10967094	1	1	0	0	0	0
9606	7454	ENSG00000015285	53312	10967094	1	0	0	0	0	0
9606	23433	ENSG00000119729	62363	10967094	1	1	0	0	0	0
9606	57381	ENSG00000126785	50674	10967094	1	1	0	1	1	0
9606	6556	ENSG00000018280	77880	10967134	1	1	0	1	0	0
9606	6667	ENSG00000185591	56160	10967134	0	0	0	0	0	0
9606	6688	ENSG00000066336	55611	10967134	0	0	0	0	0	0
9606	58190	ENSG00000144579	77882	10967134	1	1	0	1	1	0
9606	58189	ENSG00000103175	63886	10967136	1	1	0	1	1	0
9606	11255	ENSG00000101180	61164	10973974	0	0	0	0	0	0
9606	59340	ENSG00000134489	45435	10973974	1	1	0	1	1	0
9606	50614	ENSG00000182870	67538	10978536	1	0	0	1	1	0
9606	7408	ENSG00000125753	65355	10993894	0	1	0	0	0	0
9606	51466	ENSG00000196405	56865	10993894	1	1	0	0	0	0
9606	55740	ENSG00000154380	79157	10993894	0	0	0	0	0	0
9606	57556	ENSG00000092421	52864	10993894	1	1	0	1	1	0
9606	6953	ENSG00000203690	73942	11003675	0	1	0	0	0	0
9606	9662	ENSG00000174799	49813	11003675	0	0	0	0	0	0
9606	55835	ENSG00000151849	46401	11003675	1	1	0	1	1	0
9606	57379	ENSG00000111732	47632	11007475	1	1	0	1	1	0
9606	60482	ENSG00000115665	70999	11027560	1	1	0	1	1	0
9606	64802	ENSG00000173614	57366	11027696	1	1	0	1	1	0
9606	56916	ENSG00000163104	53231	11031099	1	1	0	1	1	0
9606	4326	ENSG00000198598	67368	11034316	0	1	0	0	0	0
9606	64386	ENSG00000008516	49880	11034316	1	1	0	0	0	0
9606	1896	ENSG00000158813	56626	11039935	1	1	0	0	0	0
9606	10913	ENSG00000135960	71456	11039935	1	1	0	0	0	0
9606	60401	ENSG00000131080	56438	11039935	1	1	0	1	1	0
9606	3777	ENSG00000171303	57714	11042359	0	1	0	0	0	0
9606	51305	ENSG00000169427	57059	11042359	1	1	0	1	1	0
9606	4197	ENSG00000244102	89995	11050005	1	0	0	0	0	0
9606	6184	ENSG00000163902	71692	11050005	0	1	0	0	0	0
9606	63976	ENSG00000142611	55825	11050005	1	1	0	1	1	0
9606	598	ENSG00000171552	52352	11054413	1	0	0	0	0	0
9606	79370	ENSG00000121380	48626	11054413	1	1	0	1	1	0
9606	63826	ENSG00000167720	47209	11054547	1	1	0	1	0	0
9606	84084	ENSG00000222014	73625	11054569	1	1	0	1	0	0
9606	5870	ENSG00000175582	64589	11054569	1	0	0	1	1	0
9606	6667	ENSG00000185591	56160	11056056	0	1	0	0	0	0
9606	6688	ENSG00000066336	55611	11056056	0	0	0	0	0	0
9606	8548	ENSG00000117475	78034	11056056	1	1	0	1	1	0
9606	3576	ENSG00000169429	50874	11058597	0	0	0	0	0	0
9606	55540	ENSG00000056736	65498	11058597	1	0	0	0	0	0
9606	64806	ENSG00000166090	46285	11058597	1	0	0	1	1	0
9606	887	ENSG00000110148	49457	11062248	0	0	0	0	0	0
9606	2520	ENSG00000184502	59639	11062248	0	1	0	0	0	0
9606	5587	ENSG00000184304	47398	11062248	0	1	0	0	0	0
9606	23683	ENSG00000115825	61080	11062248	0	1	0	0	0	0
9606	25865	ENSG00000105287	65574	11062248	1	1	0	1	1	0
9606	2175	ENSG00000187741	64492	11063725	1	1	0	0	0	0
9606	2176	ENSG00000158169	58641	11063725	1	1	0	0	0	0
9606	2188	ENSG00000183161	52612	11063725	1	1	0	0	0	0
9606	2189	ENSG00000221829	53201	11063725	1	1	0	0	0	0
9606	2246	ENSG00000113578	56768	11075807	0	0	0	0	0	0
9606	2247	ENSG00000138685	55843	11075807	1	0	0	0	0	0
9606	2248	ENSG00000186895	64032	11075807	0	0	0	0	0	0
9606	2251	ENSG00000111241	45865	11075807	0	0	0	0	0	0
9606	8539	ENSG00000166181	53796	11075807	1	0	0	1	1	0
9606	317	ENSG00000120868	63131	11076957	0	1	0	0	0	0
9606	835	ENSG00000106144	68845	11076957	1	0	0	0	0	0
9606	842	ENSG00000132906	59584	11076957	1	0	0	0	0	0
9606	10392	ENSG00000106100	54162	11076957	0	1	0	0	0	0
9606	22861	ENSG00000091592	49306	11076957	1	1	0	0	0	0
9606	64073	ENSG00000167644	62421	11080599	1	1	0	1	1	0
9606	3558	ENSG00000109471	55823	11081504	0	1	0	0	0	0
9606	3600	ENSG00000164136	56551	11081504	0	1	0	0	0	0
9606	50615	ENSG00000103522	54382	11081504	1	1	0	1	1	0
9606	59067	ENSG00000138684	55833	11081504	1	1	0	1	1	0
9606	387	ENSG00000067560	63768	11084341	0	1	0	0	0	0
9606	998	ENSG00000070831	62568	11084341	0	1	0	0	0	0
9606	54509	ENSG00000139725	66020	11084341	1	1	0	1	1	0
9606	1728	ENSG00000181019	62173	11085512	0	1	0	0	0	0
9606	6932	ENSG00000081059	54402	11085512	0	0	0	0	0	0
9606	83439	ENSG00000152284	66635	11085512	1	0	0	1	1	0
9606	288	ENSG00000151150	58003	11086001	0	0	0	0	0	0
9606	5798	ENSG00000054356	77974	11086001	1	1	0	0	0	0
9606	57731	ENSG00000160460	63821	11086001	1	0	0	1	1	0
9606	64207	ENSG00000119669	53684	11095982	1	1	0	1	0	0
9606	6642	ENSG00000028528	53317	11102511	1	1	0	0	0	0
9606	6643	ENSG00000205302	53094	11102511	1	0	0	0	0	0
9606	9559	ENSG00000122958	59155	11102511	1	1	0	1	1	0
9606	51699	ENSG00000111237	64686	11102511	1	1	0	1	1	0
9606	55737	ENSG00000069329	57764	11102511	1	1	0	1	1	0
9606	5394	ENSG00000171824	57751	11110791	1	1	0	0	0	0
9606	23404	ENSG00000130713	65727	11110791	1	1	0	0	0	0
9606	51010	ENSG00000107371	54562	11110791	1	1	0	1	1	0
9606	54512	ENSG00000178896	58174	11110791	1	1	0	1	1	0
9606	56915	ENSG00000077348	64239	11110791	1	1	0	1	1	0
9606	6614	ENSG00000088827	49146	11133773	1	1	0	0	0	0
9606	6386	ENSG00000137575	50924	11152476	1	1	0	0	0	0
9606	9378	ENSG00000179915	62930	11152476	1	1	0	0	0	0
9606	23114	ENSG00000163531	78402	11152476	1	1	0	0	0	0
9606	4897	ENSG00000091129	65504	11152476	0	0	0	0	0	0
9606	27111	ENSG00000125775	47610	11152476	1	1	0	1	1	0
9606	3630	ENSG00000129965	47585	11152479	0	0	0	0	0	0
9606	7295	ENSG00000136810	61190	11152479	0	1	0	0	0	0
9606	81542	ENSG00000139921	49481	11152479	1	1	0	1	1	0
9606	4086	ENSG00000170365	56864	11158580	1	1	0	0	0	0
9606	4087	ENSG00000175387	46464	11158580	0	1	0	0	0	0
9606	4088	ENSG00000166949	54286	11158580	0	1	0	0	0	0
9606	64750	ENSG00000108854	66046	11158580	1	1	0	1	1	0
9606	57154	ENSG00000198742	63281	11158580	0	1	0	0	0	0
9606	5976	ENSG00000005007	58054	11163187	1	1	0	0	0	0
9606	26019	ENSG00000151461	50935	11163187	1	1	0	1	1	0
9606	65109	ENSG00000125351	62031	11163187	1	1	0	1	1	0
9606	65110	ENSG00000169062	53862	11163187	1	1	0	1	1	0
9606	728	ENSG00000197405	65813	11165367	0	0	0	0	0	0
9606	3362	ENSG00000158748	61721	11165367	0	0	0	0	0	0
9606	11250	ENSG00000135973	70584	11165367	0	1	0	0	0	0
9606	27202	ENSG00000134830	65822	11165367	1	1	0	1	0	0
9606	81491	ENSG00000112218	67263	11165367	1	1	0	1	0	0
9606	83873	ENSG00000156097	75829	11165367	1	1	0	1	0	0
9606	118442	ENSG00000180929	64858	11165367	1	1	0	1	0	0
9606	5638	ENSG00000130962	91287	11171957	0	0	0	0	0	0
9606	5639	ENSG00000126460	67542	11171957	1	1	0	0	0	0
9606	79056	ENSG00000135378	53143	11171957	1	1	0	1	1	0
9606	79057	ENSG00000130032	64091	11171957	1	1	0	1	1	0
9606	375	ENSG00000143761	79337	11172815	0	1	0	0	0	0
9606	26286	ENSG00000242247	89965	11172815	1	1	0	0	0	0
9606	2770	ENSG00000127955	61314	11196645	1	0	0	0	0	0
9606	64805	ENSG00000169313	74447	11196645	1	1	0	1	1	0
9606	5028	ENSG00000169860	74514	11196645	0	1	0	0	0	0
9606	4149	ENSG00000125952	51172	11230181	0	1	0	0	0	0
9606	4335	ENSG00000070444	47310	11230181	1	1	0	0	0	0
9606	6945	ENSG00000108788	60678	11230181	1	1	0	0	0	0
9606	4084	ENSG00000059728	64781	11230181	1	0	0	0	0	0
9606	10608	ENSG00000123933	46048	11230181	1	1	0	0	0	0
9606	51085	ENSG00000009950	58523	11230181	1	1	0	1	1	0
9606	5599	ENSG00000107643	56846	11238452	1	1	0	0	0	0
9606	7804	ENSG00000157193	71136	11238452	0	1	0	0	0	0
9606	9175	ENSG00000073803	75952	11238452	0	0	0	0	0	0
9606	9479	ENSG00000121653	54213	11238452	1	1	0	0	0	0
9606	23162	ENSG00000138834	47961	11238452	0	1	0	0	0	0
9606	23542	ENSG00000008735	59513	11238452	0	1	0	0	0	0
9606	4277	ENSG00000231179	44597	11239445	1	0	0	0	0	0
9606	10870	ENSG00000126264	61551	11239445	1	0	0	0	0	0
9606	22914	ENSG00000213809	48223	11239445	1	0	0	0	0	0
9606	7273	ENSG00000155657	76149	11243782	1	0	0	0	0	0
9606	57159	ENSG00000138100	58338	11243782	1	0	0	1	1	0
9606	84675	ENSG00000147573	51340	11243782	1	0	0	1	1	0
9606	84676	ENSG00000158022	63847	11243782	1	0	0	1	1	0
9606	79148	ENSG00000129270	56983	11255011	1	1	0	1	1	0
9606	4166	ENSG00000183196	63367	11278593	1	1	0	0	0	0
9606	8534	ENSG00000175264	54145	11278593	0	0	0	0	0	0
9606	5371	ENSG00000140464	55786	11294830	0	1	0	0	0	0
9606	57731	ENSG00000160460	63821	11294830	1	0	0	1	1	0
9606	3300	ENSG00000135924	77970	11311562	0	0	0	0	0	0
9606	3312	ENSG00000109971	69520	11311562	0	1	0	0	0	0
9606	3313	ENSG00000113013	55524	11311562	0	0	0	0	0	0
9606	80273	ENSG00000109519	46790	11311562	1	1	0	1	1	0
9606	920	ENSG00000010610	46746	11337487	0	0	0	0	0	0
9606	1234	ENSG00000160791	61658	11337487	0	0	0	0	0	0
9606	2208	ENSG00000104921	50901	11337487	0	0	0	0	0	0
9606	10332	ENSG00000104938	51021	11337487	1	0	0	1	1	0
9606	30835	ENSG00000090659	50948	11337487	1	0	0	1	1	0
9606	51340	ENSG00000101343	51071	11342225	1	0	0	1	1	0
9606	2252	ENSG00000140285	51058	11342227	0	1	0	0	0	0
9606	2255	ENSG00000070193	48157	11342227	0	1	0	0	0	0
9606	27006	ENSG00000070388	46036	11342227	1	1	0	1	1	0
9606	55584	ENSG00000174343	48946	11350119	0	1	0	0	0	0
9606	57053	ENSG00000129749	48375	11350119	1	1	0	1	1	0
9606	90338	ENSG00000170949	68919	11410164	1	1	0	1	1	0
9606	90827	ENSG00000185177	57877	11410164	1	0	0	1	1	0
9606	1977	ENSG00000151247	53429	11463832	0	0	0	0	0	0
9606	2872	ENSG00000099875	47236	11463832	1	0	0	0	0	0
9606	8569	ENSG00000079277	69478	11463832	1	0	0	0	0	0
9606	3459	ENSG00000027697	70906	11481447	0	1	0	0	0	0
9606	3586	ENSG00000136634	78475	11481447	0	1	0	0	0	0
9606	50616	ENSG00000127318	60731	11481447	1	1	0	0	0	0
9606	53832	ENSG00000016402	70862	11481447	0	1	0	0	0	0
9606	58985	ENSG00000142677	63246	11481447	0	1	0	0	0	0
9606	116379	ENSG00000164485	70892	11481447	1	1	0	1	1	0
9606	7514	ENSG00000082898	64033	11545741	1	1	0	0	0	0
9606	56000	ENSG00000147206	59772	11545741	1	1	0	1	1	0
9606	546	ENSG00000085224	57894	11555636	0	1	0	0	0	0
9606	2130	ENSG00000182944	50649	11555636	0	1	0	0	0	0
9606	4683	ENSG00000104320	53031	11555636	0	1	0	0	0	0
9606	8091	ENSG00000149948	60426	11555636	0	1	0	0	0	0
9606	648	ENSG00000168283	53116	11559747	0	1	0	0	0	0
9606	5119	ENSG00000131165	64432	11559747	1	1	0	0	0	0
9606	5252	ENSG00000225553	47694	11559747	0	0	0	0	0	0
9606	5119	ENSG00000131165	64432	11559748	1	1	0	1	1	0
9606	10482	ENSG00000162231	59277	11566096	1	1	0	0	0	0
9606	29107	ENSG00000132661	51482	11566096	1	1	0	0	0	0
9606	55998	ENSG00000126952	59465	11566096	1	1	0	1	1	0
9606	5894	ENSG00000132155	54364	11597136	0	1	0	0	0	0
9606	23608	ENSG00000133606	68405	11597136	0	1	0	0	0	0
9606	23609	ENSG00000075975	54330	11597136	1	1	0	1	1	0
9606	182	ENSG00000101384	50176	11641404	0	1	0	0	0	0
9606	3280	ENSG00000114315	76069	11641404	0	0	0	0	0	0
9606	3714	ENSG00000184916	58240	11641404	0	1	0	0	0	0
9606	4851	ENSG00000148400	67831	11641404	0	1	0	0	0	0
9606	7157	ENSG00000141510	50303	11641404	0	1	0	0	0	0
9606	7161	ENSG00000078900	55962	11641404	0	1	0	0	0	0
9606	8626	ENSG00000073282	76025	11641404	1	1	0	0	0	0
9606	867	ENSG00000110395	68983	11696592	1	1	0	0	0	0
9606	969	ENSG00000110848	47891	11696592	0	1	0	0	0	0
9606	6503	ENSG00000155926	56805	11696592	1	1	0	0	0	0
9606	84174	ENSG00000101082	55179	11696592	1	1	0	1	0	0
9606	2762	ENSG00000112699	50304	11698403	1	0	0	0	0	0
9606	7264	ENSG00000104522	57752	11698403	1	0	0	0	0	0
9606	8790	ENSG00000116783	73478	11698403	0	0	0	0	0	0
9606	197258	ENSG00000157353	62371	11698403	0	1	0	0	0	0
9606	4068	ENSG00000183918	62540	11698418	0	1	0	0	0	0
9606	5594	ENSG00000100030	49053	11698418	0	0	0	0	0	0
9606	5595	ENSG00000102882	56139	11698418	0	0	0	0	0	0
9606	57823	ENSG00000026751	77900	11698418	1	1	0	1	1	0
9606	2804	ENSG00000173230	69673	11739631	0	0	0	0	0	0
9606	27333	ENSG00000173905	75122	11739631	0	1	0	0	0	0
9606	53349	ENSG00000165861	52509	11739631	1	1	0	1	1	0
9606	57590	ENSG00000085449	78048	11739631	1	1	0	1	1	0
9606	3777	ENSG00000171303	57714	11749039	0	1	0	0	0	0
9606	51305	ENSG00000169427	57059	11749039	0	1	0	0	0	0
9606	60598	ENSG00000124249	56814	11749039	1	1	0	1	1	0
9606	83657	ENSG00000168589	63612	11750132	1	1	0	1	1	0
9606	83658	ENSG00000125971	53398	11750132	1	1	0	1	1	0
9606	22918	ENSG00000125810	51461	11781389	1	1	0	1	1	0
9606	914	ENSG00000116824	76061	11802771	0	1	0	0	0	0
9606	57823	ENSG00000026751	77900	11802771	1	1	0	1	1	0
9606	382	ENSG00000165527	49057	11804589	0	1	0	0	0	0
9606	64411	ENSG00000120318	56668	11804589	1	1	0	1	1	0
9606	7013	ENSG00000147601	52223	11854288	1	1	0	0	0	0
9606	8658	ENSG00000173273	45393	11854288	1	1	0	0	0	0
9606	85456	ENSG00000149115	56562	11854288	1	1	0	1	1	0
9606	867	ENSG00000110395	68983	11891219	1	1	0	0	0	0
9606	919	ENSG00000198821	78010	11891219	1	0	0	0	0	0
9606	6503	ENSG00000155926	56805	11891219	0	1	0	0	0	0
9606	7535	ENSG00000115085	68933	11891219	1	1	0	0	0	0
9606	84174	ENSG00000101082	55179	11891219	1	1	0	0	0	0
9606	65083	ENSG00000165271	52464	11895476	1	0	0	1	1	0
9606	79751	ENSG00000177542	46686	11897791	1	0	0	1	1	0
9606	3065	ENSG00000116478	65245	11909966	1	0	0	0	0	0
9606	3066	ENSG00000196591	68445	11909966	0	0	0	0	0	0
9606	23309	ENSG00000127511	56832	11909966	1	0	0	0	0	0
9606	25942	ENSG00000169375	56572	11909966	1	0	0	0	0	0
9606	64426	ENSG00000111707	65416	11909966	1	1	0	0	0	0
9606	10058	ENSG00000115657	77944	11955620	1	1	0	0	0	0
9606	5092	ENSG00000166228	59998	11980910	1	0	0	0	0	0
9606	1432	ENSG00000112062	61556	11980910	0	0	0	0	0	0
9606	5606	ENSG00000034152	54054	11980910	1	0	0	0	0	0
9606	6927	ENSG00000135100	65699	11980910	1	0	0	0	0	0
9606	9149	ENSG00000105204	63595	11980910	1	0	0	0	0	0
9606	84105	ENSG00000132570	54723	11980910	1	0	0	1	1	0
9606	22918	ENSG00000125810	51461	11994479	1	1	0	0	0	0
9606	10605	ENSG00000172239	48102	11997512	1	1	0	0	0	0
9606	26986	ENSG00000070756	54239	11997512	1	1	0	0	0	0
9606	51247	ENSG00000120727	55607	11997512	0	1	0	0	0	0
9606	1981	ENSG00000114867	75911	11997512	0	0	0	0	0	0
9606	1956	ENSG00000146648	57493	12027893	0	0	0	0	0	0
9606	3643	ENSG00000171105	50560	12027893	0	0	0	0	0	0
9606	7016	ENSG00000107140	53518	12027893	1	1	0	0	0	0
9606	81848	ENSG00000187678	56758	12027893	1	1	0	0	0	0
9606	6635	ENSG00000182004	78385	12065586	1	1	0	0	0	0
9606	8487	ENSG00000092208	48338	12065586	1	1	0	0	0	0
9606	11218	ENSG00000064703	75921	12065586	1	1	0	0	0	0
9606	25929	ENSG00000082516	58297	12065586	1	1	0	0	0	0
9606	50628	ENSG00000179409	46659	12065586	1	1	0	0	0	0
9606	79760	ENSG00000142252	65192	12065586	1	1	0	1	0	0
9606	79833	ENSG00000152147	61435	12065586	1	1	0	0	0	0
9606	672	ENSG00000012048	61341	12093742	0	1	0	0	0	0
9606	2175	ENSG00000187741	64492	12093742	1	0	0	0	0	0
9606	2176	ENSG00000158169	58641	12093742	1	1	0	0	0	0
9606	2177	ENSG00000144554	53530	12093742	1	1	0	0	0	0
9606	2178	ENSG00000112039	61363	12093742	1	1	0	0	0	0
9606	2188	ENSG00000183161	52612	12093742	1	0	0	0	0	0
9606	2189	ENSG00000221829	53201	12093742	1	0	0	0	0	0
9606	142	ENSG00000143799	79232	12101391	0	1	0	0	0	0
9606	8505	ENSG00000214982	57377	12101391	0	1	0	0	0	0
9606	57468	ENSG00000124140	57636	12106695	1	1	0	1	1	0
9606	6560	ENSG00000124067	61671	12106695	0	1	0	0	0	0
9606	10723	ENSG00000113504	45928	12106695	0	1	0	0	0	0
9606	1999	ENSG00000163435	91833	12119107	1	1	0	0	0	0
9606	6051	ENSG00000176393	78339	12119107	1	1	0	1	1	0
9606	54205	ENSG00000172115	53444	12140175	0	1	0	0	0	0
9606	142	ENSG00000143799	79232	12140175	0	0	0	0	0	0
9606	5903	ENSG00000153201	71293	12192048	1	1	0	0	0	0
9606	5905	ENSG00000100401	55879	12192048	1	0	0	0	0	0
9606	6612	ENSG00000184900	50436	12192048	1	1	0	0	0	0
9606	6613	ENSG00000188612	67621	12192048	0	1	0	0	0	0
9606	7329	ENSG00000103275	47573	12192048	1	1	0	0	0	0
9606	7341	ENSG00000116030	77649	12192048	1	1	0	0	0	0
9606	9972	ENSG00000124789	52125	12192048	1	1	0	0	0	0
9606	59343	ENSG00000163904	75961	12192048	1	0	0	0	0	0
9606	367	ENSG00000169083	56477	12218053	1	0	0	0	0	0
9606	5469	ENSG00000125686	58166	12218053	1	1	0	0	0	0
9606	9282	ENSG00000180182	51807	12218053	1	1	0	0	0	0
9606	9862	ENSG00000008838	58537	12218053	1	1	0	0	0	0
9606	1147	ENSG00000213341	64976	12270937	0	0	0	0	0	0
9606	1896	ENSG00000158813	56626	12270937	1	1	0	0	0	0
9606	3551	ENSG00000104365	49969	12270937	0	0	0	0	0	0
9606	4217	ENSG00000197442	70796	12270937	0	0	0	0	0	0
9606	5599	ENSG00000107643	56846	12270937	0	1	0	0	0	0
9606	7187	ENSG00000131323	57515	12270937	1	1	0	0	0	0
9606	7189	ENSG00000175104	53769	12270937	1	1	0	0	0	0
9606	8517	ENSG00000073009	65283	12270937	0	0	0	0	0	0
9606	60401	ENSG00000131080	56438	12270937	1	1	0	1	1	0
9606	6446	ENSG00000118515	70401	12397388	1	1	0	0	0	0
9606	10110	ENSG00000101049	56419	12397388	1	1	0	0	0	0
9606	23678	ENSG00000104205	51602	12397388	1	1	0	0	0	0
9606	1388	ENSG00000228628	46839	12445808	1	0	0	0	0	0
9606	22926	ENSG00000118217	77962	12445808	0	0	0	0	0	0
9606	7157	ENSG00000141510	50303	12446779	0	1	0	0	0	0
9606	8626	ENSG00000073282	76025	12446779	1	1	0	0	0	0
9606	3960	ENSG00000171747	62892	12446784	0	1	0	0	0	0
9606	4193	ENSG00000135679	60889	12446784	0	1	0	0	0	0
9606	7157	ENSG00000141510	50303	12446784	0	1	0	0	0	0
9606	8626	ENSG00000073282	76025	12446784	1	1	0	0	0	0
9606	10887	ENSG00000169618	64529	12466223	0	1	0	0	0	0
9606	84432	ENSG00000143125	75876	12466223	0	0	0	0	0	0
9606	128674	ENSG00000101292	49694	12466223	0	1	0	0	0	0
9606	7286	ENSG00000143367	77141	12489194	1	1	0	0	0	0
9606	3561	ENSG00000147168	56875	12504082	1	0	0	0	0	0
9606	3565	ENSG00000113520	53952	12504082	1	1	0	0	0	0
9606	50615	ENSG00000103522	54382	12504082	0	1	0	0	0	0
9606	59067	ENSG00000138684	55833	12504082	1	1	0	0	0	0
9606	6091	ENSG00000169855	67377	12504588	1	1	0	0	0	0
9606	6092	ENSG00000185008	67326	12504588	1	1	0	0	0	0
9606	3551	ENSG00000104365	49969	12721283	0	1	0	0	0	0
9606	3654	ENSG00000184216	64909	12721283	1	1	0	0	0	0
9606	3656	ENSG00000134070	53599	12721283	1	1	0	0	0	0
9606	7189	ENSG00000175104	53769	12721283	1	1	0	0	0	0
9606	11213	ENSG00000090376	60523	12721283	1	1	0	0	0	0
9606	51135	ENSG00000198001	52219	12721283	1	1	0	0	0	0
9606	353376	ENSG00000243414	89717	12721283	1	1	0	0	1	0
9606	59341	ENSG00000111199	64468	12724311	1	1	0	0	0	0
9606	60675	ENSG00000163421	67162	12728244	1	0	0	0	0	0
9606	84432	ENSG00000143125	75876	12728244	0	0	0	0	0	0
9606	351	ENSG00000142192	45996	12801932	0	1	0	0	0	0
9606	23621	ENSG00000186318	68238	12801932	1	1	0	0	0	0
9606	25825	ENSG00000182240	48857	12801932	1	1	0	0	0	0
9606	6402	ENSG00000188404	78052	12855678	0	1	0	0	0	0
9606	9435	ENSG00000175040	73809	12855678	1	1	0	0	0	0
9606	10164	ENSG00000140835	62676	12855678	1	1	0	0	0	0
9606	23563	ENSG00000135702	63373	12855678	1	0	0	0	0	0
9606	3654	ENSG00000184216	64909	12860405	1	1	0	0	0	0
9606	51135	ENSG00000198001	52219	12860405	1	1	0	0	0	0
9606	57161	ENSG00000139946	50006	12860405	1	1	0	0	0	0
9606	57162	ENSG00000197329	64323	12860405	0	1	0	0	0	0
9606	9084	ENSG00000129864	44452	12862317	0	1	0	0	0	0
9606	51154	ENSG00000053372	61533	12862317	0	0	0	0	0	0
9606	51481	ENSG00000169059	48941	12862317	0	1	0	0	0	0
9606	3998	ENSG00000074695	47458	12878160	0	1	0	0	0	0
9606	10960	ENSG00000169223	60543	12878160	1	1	0	0	0	0
9606	81562	ENSG00000114988	68562	12878160	1	1	0	0	0	0
9606	6520	ENSG00000168003	59502	12930836	0	1	0	0	0	0
9606	8140	ENSG00000103257	64096	12930836	0	1	0	0	0	0
9606	8501	ENSG00000149150	56757	12930836	1	1	0	1	1	0
9606	23428	ENSG00000092068	46161	12930836	0	1	0	0	0	0
9606	1602	ENSG00000165659	50486	14525983	1	1	0	0	0	0
9606	4089	ENSG00000141646	46832	14525983	1	1	0	0	0	0
9606	6497	ENSG00000157933	55545	14525983	1	0	0	0	0	0
9606	6498	ENSG00000136603	75280	14525983	0	0	0	0	0	0
9606	9611	ENSG00000141027	52398	14525983	1	0	0	0	0	0
9606	4087	ENSG00000175387	46464	14525983	0	1	0	0	0	0
9606	4088	ENSG00000166949	54286	14525983	1	1	0	0	0	0
9606	117154	ENSG00000126733	58414	14525983	0	1	0	0	0	0
9606	9477	ENSG00000124641	62710	14576168	1	0	0	0	0	0
9606	54797	ENSG00000130772	64507	14576168	1	1	0	0	0	0
9606	55588	ENSG00000063322	63361	14576168	1	0	0	0	0	0
9606	22854	ENSG00000162631	75357	14595443	1	0	0	0	0	0
9606	57689	ENSG00000148948	53793	14595443	1	1	0	0	0	0
9606	6790	ENSG00000087586	59509	14603251	1	0	0	0	0	0
9606	6867	ENSG00000147526	49257	14603251	1	1	0	0	0	0
9606	9793	ENSG00000175216	54888	14603251	1	1	0	0	0	0
9606	10460	ENSG00000013810	45874	14603251	0	1	0	0	0	0
9606	10579	ENSG00000138162	67954	14603251	0	1	0	0	0	0
9606	23424	ENSG00000196116	59484	14603251	1	1	0	0	0	0
9606	51690	ENSG00000130332	47454	14603251	1	1	0	0	0	0
9606	1387	ENSG00000005339	50236	14626429	0	0	0	0	0	0
9606	5371	ENSG00000140464	55786	14626429	0	1	0	0	0	0
9606	5888	ENSG00000051180	47779	14626429	0	1	0	0	0	0
9606	5925	ENSG00000139687	49510	14626429	0	0	0	0	0	0
9606	6672	ENSG00000067066	91812	14626429	0	1	0	0	0	0
9606	7157	ENSG00000141510	50303	14626429	0	1	0	0	0	0
9606	28996	ENSG00000064393	68300	14626429	1	1	0	0	0	0
9606	672	ENSG00000012048	61341	14755250	0	0	0	0	0	0
9606	2060	ENSG00000085832	70258	14755250	1	0	0	0	0	0
9606	8027	ENSG00000136738	52546	14755250	0	0	0	0	0	0
9606	4091	ENSG00000137834	54266	14755250	0	0	0	0	0	0
9606	4092	ENSG00000101665	46510	14755250	0	0	0	0	0	0
9606	10617	ENSG00000124356	65398	14755250	1	0	0	0	0	0
9606	26994	ENSG00000123091	70203	14755250	1	0	0	0	0	0
9606	59348	ENSG00000197619	68582	14755250	1	0	0	0	0	0
9606	64750	ENSG00000108854	66046	14755250	1	0	0	0	0	0
9606	83737	ENSG00000078747	53371	14755250	0	0	0	0	0	0
9606	7157	ENSG00000141510	50303	14990717	0	1	0	0	0	0
9606	28996	ENSG00000064393	68300	14990717	1	1	0	0	0	0
9606	355	ENSG00000026103	63081	15033475	0	0	0	0	0	0
9606	1616	ENSG00000231617	48068	15033475	1	0	0	0	0	0
9606	5599	ENSG00000107643	56846	15033475	0	0	0	0	0	0
9606	2908	ENSG00000113580	56852	15033475	0	0	0	0	0	0
9606	7251	ENSG00000074319	52127	15033475	1	0	0	0	0	0
9606	55929	ENSG00000178028	68422	15033475	1	0	0	0	0	0
9606	6867	ENSG00000147526	49257	15064709	1	1	0	0	0	0
9606	9212	ENSG00000178999	50913	15064709	1	1	0	0	0	0
9606	10248	ENSG00000172336	64331	15096576	1	0	0	0	0	0
9606	10556	ENSG00000148688	63365	15096576	1	1	1	0	0	0
9606	10557	ENSG00000152464	52089	15096576	1	1	1	0	0	0
9606	10775	ENSG00000105171	59470	15096576	1	1	1	0	0	0
9606	10799	ENSG00000124787	50805	15096576	1	1	1	0	0	0
9606	10940	ENSG00000104356	53850	15096576	1	1	1	0	0	0
9606	11102	ENSG00000163684	66126	15096576	1	1	1	0	0	0
9606	51367	ENSG00000167272	65644	15096576	1	1	1	0	0	0
9606	54913	ENSG00000178718	56363	15096576	1	1	1	0	0	0
9606	79897	ENSG00000241863	89812	15096576	1	1	1	0	0	0
9606	4193	ENSG00000135679	60889	15122315	0	1	0	0	0	0
9606	7157	ENSG00000141510	50303	15122315	0	1	0	0	0	0
9606	28996	ENSG00000064393	68300	15122315	1	1	0	0	0	0
9606	2668	ENSG00000168621	47545	15130495	0	0	0	0	0	0
9606	6092	ENSG00000185008	67326	15130495	1	0	0	0	0	0
9606	9353	ENSG00000145147	47731	15130495	1	0	0	0	0	0
9606	55503	ENSG00000165125	68718	15184369	1	1	0	0	0	0
9606	81620	ENSG00000167513	64249	15232106	1	1	0	0	0	0
9606	708	ENSG00000108561	49241	15243141	1	0	0	0	0	0
9606	3622	ENSG00000168556	59287	15243141	1	0	0	0	0	0
9606	4801	ENSG00000120837	63892	15243141	1	0	0	0	0	0
9606	841	ENSG00000064012	77561	15280356	1	0	0	0	0	0
9606	843	ENSG00000003400	77547	15280356	1	0	0	0	0	0
9606	1896	ENSG00000158813	56626	15280356	0	1	0	0	0	0
9606	8717	ENSG00000102871	61031	15280356	0	1	0	0	0	0
9606	8772	ENSG00000168040	64054	15280356	1	1	0	0	0	0
9606	10928	ENSG00000017797	44861	15280356	0	0	0	0	0	0
9606	60401	ENSG00000131080	56438	15280356	1	1	0	0	0	0
9606	65125	ENSG00000060237	45401	15350218	1	1	0	0	0	0
9606	65266	ENSG00000126562	61008	15350218	0	1	0	0	0	0
9606	127833	ENSG00000143858	78353	15350218	1	1	0	0	0	0
9606	3064	ENSG00000197386	46266	15383276	1	0	0	0	0	0
9606	28964	ENSG00000108262	55609	15383276	1	0	0	0	0	0
9606	1845	ENSG00000108861	61532	1281549	1	1	0	1	0	0
9606	2263	ENSG00000066468	67778	1281549	0	0	0	0	0	0
9606	196	ENSG00000106546	52512	1317062	0	0	0	0	0	0
9606	405	ENSG00000143437	76773	1317062	1	1	0	0	0	0
9606	1543	ENSG00000140465	56103	1317062	0	0	0	0	0	0
9606	3192	ENSG00000153187	79987	1324173	0	1	0	0	0	0
9606	8856	ENSG00000144852	69319	1324173	0	0	0	0	0	0
9606	2650	ENSG00000187210	56511	1329093	1	0	0	1	1	0
9606	6693	ENSG00000197471	55677	1329093	0	0	0	0	0	0
9606	3553	ENSG00000125538	72567	1374453	0	0	0	0	0	0
9606	7124	ENSG00000228321	45550	1374453	0	1	0	0	0	0
9606	7127	ENSG00000185215	57592	1374453	1	1	0	1	1	0
9606	177	ENSG00000229058	46320	1378843	1	1	0	1	1	0
9606	931	ENSG00000156738	57602	1378843	0	1	0	0	0	0
9606	4684	ENSG00000149294	67702	1378843	0	0	0	0	0	0
9606	966	ENSG00000085063	53265	1381503	1	0	0	1	0	0
9606	5329	ENSG00000011422	64898	1381503	0	0	0	0	0	0
9606	3552	ENSG00000115008	72541	1385987	0	0	0	0	0	0
9606	3553	ENSG00000125538	72567	1385987	0	0	0	0	0	0
9606	3554	ENSG00000115594	70240	1385987	0	1	0	0	0	0
9606	3557	ENSG00000136689	72653	1385987	1	0	0	1	0	0
9606	7850	ENSG00000115590	70204	1385987	0	0	0	0	0	0
9606	6304	ENSG00000182568	56089	1505028	1	1	0	1	1	0
9606	185	ENSG00000144891	73934	1567413	1	0	0	1	1	0
9606	1656	ENSG00000110367	68573	1579499	1	0	1	1	0	1
9606	3399	ENSG00000117318	62949	1628620	1	1	0	1	1	0
9606	4613	ENSG00000134323	56066	1628620	0	1	0	0	0	0
9606	3192	ENSG00000153187	79987	1628625	1	1	0	1	1	0
9606	2035	ENSG00000159023	64632	1648233	0	0	0	0	0	0
9606	5775	ENSG00000088179	73013	1648233	1	1	0	1	1	0
9606	1270	ENSG00000242689	89886	1648265	0	1	0	0	0	0
9606	1271	ENSG00000122756	52875	1648265	1	0	0	1	1	0
9606	3569	ENSG00000136244	52934	1648265	0	0	0	0	0	0
9606	3570	ENSG00000160712	77654	1648265	0	0	0	0	0	0
9606	5948	ENSG00000114113	73523	1651173	0	1	0	0	0	0
9606	6256	ENSG00000186350	67335	1651173	1	0	0	0	0	0
9606	5797	ENSG00000173482	44801	1655529	1	1	0	1	1	0
9606	3558	ENSG00000109471	55823	1674604	0	1	0	0	0	0
9606	3592	ENSG00000168811	74852	1674604	1	1	0	1	1	0
9606	3593	ENSG00000113302	58597	1674604	1	0	0	1	1	0
9606	476	ENSG00000163399	76040	1693656	0	0	0	0	0	0
9606	477	ENSG00000018625	77879	1693656	0	1	0	0	0	0
9606	914	ENSG00000116824	76061	1693656	0	1	0	0	0	0
9606	962	ENSG00000117091	77899	1693656	1	1	0	0	0	0
9606	965	ENSG00000116815	76053	1693656	0	1	0	0	0	0
9606	958	ENSG00000101017	57683	1698610	0	0	0	0	0	0
9606	4804	ENSG00000064300	63552	1698610	0	0	0	0	0	0
9606	7124	ENSG00000228321	45550	1698610	0	1	0	0	0	0
9606	7132	ENSG00000067182	46097	1698610	1	1	0	1	0	0
9606	7133	ENSG00000028137	58545	1698610	0	1	0	0	0	0
9606	960	ENSG00000026508	53569	1730767	0	1	0	0	0	0
9606	1404	ENSG00000145681	51201	1730767	0	1	0	0	0	0
9606	3553	ENSG00000125538	72567	1730767	0	0	0	0	0	0
9606	7124	ENSG00000228321	45550	1730767	0	1	0	0	0	0
9606	7130	ENSG00000123610	74713	1730767	1	1	0	1	1	0
9606	590	ENSG00000114200	75023	1731328	0	1	0	0	0	0
9606	8621	ENSG00000065883	55599	1731328	1	0	0	1	0	0
9606	1000	ENSG00000170558	45512	1770008	0	1	0	0	0	0
9606	1828	ENSG00000134760	45586	1770008	1	1	0	1	1	0
9606	4014	ENSG00000203782	77395	2007607	1	0	0	1	1	0
9606	6530	ENSG00000103546	58552	2008212	1	0	0	1	1	0
9606	5862	ENSG00000104388	51057	2115402	0	0	0	0	0	0
9606	5868	ENSG00000144566	56185	2115402	0	0	0	0	0	0
9606	7879	ENSG00000075785	71714	2115402	1	0	0	0	0	0
9606	10945	ENSG00000105438	66367	2172835	1	1	0	1	0	0
9606	4254	ENSG00000049130	62295	2208279	1	1	0	1	0	0
9606	4276	ENSG00000183214	45981	2258622	0	0	0	0	0	0
9606	6672	ENSG00000067066	91812	2258622	1	1	0	1	1	0
9606	2204	ENSG00000186431	70451	2258698	1	0	0	1	1	0
9606	2235	ENSG00000066926	47055	2260980	1	1	0	1	1	0
9606	1056	ENSG00000170835	66520	2265692	1	0	0	0	0	0
9606	594	ENSG00000083123	66115	2365818	1	0	0	1	1	0
9606	3855	ENSG00000135480	55162	2415537	1	0	0	1	0	0
9606	4057	ENSG00000012223	61691	2419904	0	1	0	0	0	0
9606	4241	ENSG00000163975	76166	2419904	1	1	0	1	1	0
9606	7018	ENSG00000091513	91292	2419904	0	1	0	0	0	0
9606	5534	ENSG00000221823	89895	2558868	1	0	0	1	0	0
9606	10993	ENSG00000135094	65201	2674117	1	0	0	1	0	0
9606	5879	ENSG00000136238	51426	2674130	1	1	0	1	0	0
9606	5880	ENSG00000128340	53552	2674130	1	1	0	1	0	0
9606	1510	ENSG00000196188	78435	2674141	1	1	0	1	1	0
9606	5925	ENSG00000139687	49510	2730637	0	1	0	0	0	0
9606	7025	ENSG00000175745	51621	2739739	1	0	0	1	1	0
9606	3558	ENSG00000109471	55823	2785715	0	1	0	0	0	0
9606	3559	ENSG00000134460	50365	2785715	1	0	0	0	0	0
9606	3560	ENSG00000100385	53513	2785715	1	0	0	1	1	0
9606	3949	ENSG00000130164	53182	2786251	0	0	0	0	0	0
9606	4036	ENSG00000081479	75909	2786251	1	1	0	0	0	0
9606	26986	ENSG00000070756	54239	2885805	1	0	0	1	0	1
9606	3217	ENSG00000120087	91361	2885844	1	0	0	1	1	0
9606	3224	ENSG00000037965	56570	2885844	1	0	0	0	0	0
9606	3226	ENSG00000180818	56564	2885844	0	0	0	0	0	0
9606	3229	ENSG00000123364	56552	2885844	0	0	0	0	0	0
9606	4602	ENSG00000118513	70510	3014652	1	1	0	1	1	0
9606	1152	ENSG00000166165	57750	3034271	1	1	0	1	1	0
9606	1158	ENSG00000104879	65239	3034271	0	1	0	0	0	0
9606	5422	ENSG00000101868	50929	3146346	0	0	0	0	0	0
9606	240	ENSG00000012779	56082	3202857	0	1	0	0	0	0
9606	246	ENSG00000161905	48268	3202857	1	0	0	1	1	0
9606	2353	ENSG00000170345	53417	3203386	0	1	0	0	0	0
9606	6722	ENSG00000112658	63394	3203386	1	1	0	1	1	0
9606	5670	ENSG00000242221	90135	3260773	1	0	0	1	0	0
9606	34	ENSG00000117054	73560	3446585	0	1	0	0	0	0
9606	3712	ENSG00000128928	47656	3446585	1	0	0	0	0	0
9606	210	ENSG00000148218	61833	3758678	1	1	0	0	0	0
9606	2539	ENSG00000160211	65255	3858849	0	1	0	0	0	0
9606	25796	ENSG00000130313	57247	3858849	0	0	0	0	0	0
9606	5223	ENSG00000171314	64421	6262916	0	0	0	0	0	0
9606	5224	ENSG00000164708	56055	6262916	1	0	0	0	0	0
9606	348	ENSG00000130203	65136	6431896	0	1	0	0	0	0
9606	718	ENSG00000125730	50262	6431896	0	0	0	0	0	0
9606	1760	ENSG00000104936	65413	6431896	0	1	0	0	0	0
9606	2524	ENSG00000176920	66575	6431896	0	1	0	0	0	0
9606	2525	ENSG00000171124	49871	6431896	0	1	0	0	0	0
9606	3075	ENSG00000000971	78254	6431896	0	0	0	0	0	0
9606	3386	ENSG00000105371	52470	6431896	1	1	0	0	0	0
9606	3949	ENSG00000130164	53182	6431896	0	0	0	0	0	0
9606	4059	ENSG00000187244	65109	6431896	0	1	0	0	0	0
9606	4763	ENSG00000196712	55973	6431896	0	0	0	0	0	0
9606	5184	ENSG00000124299	59921	6431896	0	1	0	0	0	0
9606	4803	ENSG00000134259	76027	6688123	1	1	0	1	0	0
9606	5145	ENSG00000132915	57525	7479749	0	0	0	0	0	0
9606	5158	ENSG00000133256	45517	7479749	0	0	0	0	0	0
9606	1434	ENSG00000124207	58353	7479798	1	1	0	1	1	0
9606	672	ENSG00000012048	61341	7490069	0	1	0	0	0	0
9606	2064	ENSG00000141736	58298	7490069	0	1	0	0	0	0
9606	84867	ENSG00000110786	52289	7490079	1	1	0	1	0	0
9606	539	ENSG00000241837	90043	7490082	1	1	0	1	1	0
9606	760	ENSG00000104267	52771	7490083	0	0	0	0	0	0
9606	761	ENSG00000164879	52759	7490083	0	0	0	0	0	0
9606	763	ENSG00000174990	64107	7490083	1	1	0	1	0	0
9606	766	ENSG00000168748	60830	7490083	0	1	0	0	0	0
9606	5091	ENSG00000173599	63207	7490083	0	1	0	0	0	0
9606	672	ENSG00000012048	61341	7490091	0	1	0	0	0	0
9606	3292	ENSG00000108786	60604	7490091	0	1	0	0	0	0
9606	6164	ENSG00000109475	54443	7490091	1	0	0	1	0	0
9606	10197	ENSG00000131467	61088	7490091	0	0	0	0	0	0
9606	3741	ENSG00000130037	45979	7499366	0	1	0	0	0	0
9606	7881	ENSG00000169282	74626	7499366	1	0	0	1	1	0
9606	9196	ENSG00000170049	50672	7499366	0	0	0	0	0	0
9606	4359	ENSG00000158887	77947	7506095	1	1	0	1	1	0
9606	686	ENSG00000169814	55824	7509806	1	1	0	1	1	0
9606	1398	ENSG00000167193	46777	7512734	1	1	0	0	0	0
9606	2885	ENSG00000177885	67724	7512734	1	1	0	0	0	0
9606	2889	ENSG00000107263	66145	7512734	1	1	0	1	1	0
9606	991	ENSG00000117399	68165	7513050	1	0	0	1	1	0
9606	4155	ENSG00000197971	48489	7513050	0	0	0	0	0	0
9606	23644	ENSG00000038358	61638	7520377	1	1	0	1	1	0
9606	358	ENSG00000240583	90072	7528931	0	0	0	0	0	0
9606	361	ENSG00000171885	45505	7528931	1	0	0	0	0	0
9606	359	ENSG00000167580	53930	7532304	1	0	0	0	0	0
9606	551	ENSG00000101200	48625	7532304	0	0	0	0	0	0
9606	2898	ENSG00000164418	67561	7536611	1	1	0	1	1	0
9606	1969	ENSG00000142627	60076	7543898	1	0	0	0	0	0
9606	6503	ENSG00000155926	56805	7543898	1	0	0	0	0	0
9606	1268	ENSG00000118432	66788	7556170	0	1	0	0	0	0
9606	1269	ENSG00000188822	63133	7556170	1	1	0	0	0	0
9606	2150	ENSG00000164251	50691	7556175	1	0	0	1	0	0
9606	10202	ENSG00000100867	46439	7556196	1	1	0	1	0	0
9606	5955	ENSG00000117906	56835	7624774	1	1	0	0	0	0
9606	7157	ENSG00000141510	50303	7624774	0	1	0	0	0	0
9606	5294	ENSG00000105851	65308	7624799	1	0	0	1	1	0
9606	7556	ENSG00000090612	67730	7649249	1	1	0	0	0	0
9606	7692	ENSG00000125846	50823	7649249	1	1	0	1	1	0
9606	7695	ENSG00000196646	53781	7649249	1	1	0	1	1	0
9606	7699	ENSG00000196387	67723	7649249	1	1	0	1	0	0
9606	6331	ENSG00000183873	59175	7651517	1	1	0	0	0	0
9606	1977	ENSG00000151247	53429	7651522	0	1	0	0	0	0
9606	4686	ENSG00000136937	59572	7651522	1	1	0	0	0	0
9606	22916	ENSG00000114503	76163	7651522	1	0	0	1	1	0
9606	7247	ENSG00000211460	73295	7663511	1	1	0	1	1	0
9606	6442	ENSG00000108823	63732	7663524	1	1	0	0	0	0
9606	1230	ENSG00000163823	61640	7683036	1	0	0	1	1	0
9606	3576	ENSG00000169429	50874	7683036	0	1	0	0	0	0
9606	6352	ENSG00000161570	57050	7683036	0	1	0	0	0	0
9606	1026	ENSG00000124762	61690	7729684	0	1	0	0	0	0
9606	1027	ENSG00000111276	48835	7729684	0	1	0	0	0	0
9606	1028	ENSG00000129757	47908	7729684	1	1	0	1	1	0
9606	7157	ENSG00000141510	50303	7729684	0	1	0	0	0	0
9606	834	ENSG00000137752	66921	7743998	0	1	0	0	0	0
9606	835	ENSG00000106144	68845	7743998	0	1	0	0	0	0
9606	837	ENSG00000196954	66836	7743998	1	0	0	1	0	0
9606	3553	ENSG00000125538	72567	7743998	0	0	0	0	0	0
9606	5335	ENSG00000124181	56053	7790363	0	0	0	0	0	0
9606	8581	ENSG00000167656	57378	7790363	1	1	0	1	0	0
9606	5830	ENSG00000139197	47267	7790377	1	1	0	1	0	0
9606	4908	ENSG00000185652	45989	7806211	0	1	0	0	0	0
9606	4916	ENSG00000140538	58489	7806211	1	1	0	1	1	0
9606	1950	ENSG00000138798	54753	7806230	0	0	0	0	0	0
9606	2192	ENSG00000077942	57533	7806230	0	0	0	0	0	0
9606	2199	ENSG00000163520	54792	7806230	1	0	0	1	1	0
9606	6667	ENSG00000185591	56160	7824954	1	1	0	0	0	0
9606	6879	ENSG00000178913	56481	7824954	1	1	0	1	0	0
9606	6908	ENSG00000112592	74151	7824954	0	1	0	0	0	0
9606	7391	ENSG00000158773	77910	7824954	0	1	0	0	0	0
9606	7528	ENSG00000100811	56917	7824954	0	1	0	0	0	0
9606	3998	ENSG00000074695	47458	7876089	1	1	0	1	1	0
9606	4360	ENSG00000120586	52632	7876089	0	0	0	0	0	0
9606	10960	ENSG00000169223	60543	7876089	0	1	0	0	0	0
9606	2206	ENSG00000149534	57484	7876093	0	0	0	0	0	0
9606	7132	ENSG00000067182	46097	7876093	1	0	0	0	0	0
9606	125	ENSG00000196616	53527	7876099	0	0	0	0	0	0
9606	131	ENSG00000196344	53539	7876099	1	0	0	1	1	0
9606	31	ENSG00000132142	57492	7905825	1	1	0	1	0	0
9606	32	ENSG00000076555	64310	7905825	0	0	0	0	0	0
9606	4988	ENSG00000112038	73109	7905839	1	0	0	1	1	0
9606	3157	ENSG00000112972	48053	7913309	1	0	0	1	1	0
9606	931	ENSG00000156738	57602	7920628	1	0	0	0	0	0
9606	7253	ENSG00000165409	54208	7920658	1	1	0	0	0	0
9606	3897	ENSG00000198910	64636	7920659	1	1	0	0	0	0
9606	624	ENSG00000168398	56550	7925449	0	0	0	0	0	0
9606	3827	ENSG00000113889	75987	7925449	0	1	0	0	0	0
9606	5578	ENSG00000154229	66257	7925449	0	0	0	0	0	0
9606	5580	ENSG00000163932	65400	7925449	1	0	0	0	0	0
9606	5581	ENSG00000171132	62308	7925449	0	0	0	0	0	0
9606	5590	ENSG00000067606	55471	7925449	1	0	0	0	0	0
9606	8788	ENSG00000185559	57028	7925474	1	1	0	0	0	0
9606	2547	ENSG00000196419	56091	7957065	1	0	0	0	0	0
9606	7520	ENSG00000079246	77809	7957065	1	0	0	0	0	0
9606	2294	ENSG00000103241	64029	7957066	1	1	0	1	1	0
9606	2295	ENSG00000137273	50294	7957066	1	0	0	1	1	0
9606	2296	ENSG00000054598	50298	7957066	1	0	0	1	0	0
9606	2298	ENSG00000170122	49138	7957066	1	0	0	1	0	0
9606	2299	ENSG00000168269	59471	7957066	1	0	0	1	0	0
9606	2300	ENSG00000176678	64047	7957066	1	1	0	1	0	0
9606	3458	ENSG00000111537	60709	7970704	0	1	0	0	0	0
9606	3550	ENSG00000113141	56113	7970704	1	1	0	1	0	0
9606	660	ENSG00000102010	49754	7970727	1	1	0	1	1	0
9606	695	ENSG00000010671	59106	7970727	0	1	0	0	0	0
9606	3702	ENSG00000113263	58394	7970727	0	1	0	0	0	0
9606	7006	ENSG00000135605	49478	7970727	0	1	0	0	0	0
9606	7294	ENSG00000074966	49475	7970727	0	1	0	0	0	0
9606	5753	ENSG00000101213	61808	8036022	1	1	0	1	1	0
9606	3960	ENSG00000171747	62892	8062391	0	1	0	0	0	0
9606	9519	ENSG00000028839	70368	8062391	0	0	0	0	0	0
9606	10923	ENSG00000113387	46831	8062391	1	1	0	1	0	0
9606	1371	ENSG00000080819	67709	8159699	1	1	0	1	0	0
9606	10407	ENSG00000164871	45255	8167223	1	1	0	1	1	0
9606	4837	ENSG00000166741	67992	8182091	1	1	0	1	0	0
9606	6275	ENSG00000196154	77436	8204608	1	1	0	0	0	0
9606	6277	ENSG00000197956	77428	8204608	0	1	0	0	0	0
9606	407	ENSG00000120500	56675	8224247	1	1	0	1	1	0
9606	6295	ENSG00000130561	78213	8224247	0	0	0	0	0	0
9606	2774	ENSG00000141404	44921	8243272	1	0	0	1	1	0
9606	5981	ENSG00000035928	48567	8248204	1	1	0	1	1	0
9606	1069	ENSG00000147400	64229	8248209	1	1	0	1	1	0
9606	7706	ENSG00000121060	64413	8248217	1	1	0	1	1	0
9606	9361	ENSG00000196365	49761	8248235	1	0	0	1	0	0
9606	351	ENSG00000142192	45996	8248242	0	0	0	0	0	0
9606	6622	ENSG00000145335	53174	8248242	1	0	0	1	0	0
9606	4779	ENSG00000082641	63122	8248256	1	0	0	1	1	0
9606	5158	ENSG00000133256	45517	8394174	1	0	0	0	0	0
9606	6010	ENSG00000163914	72438	8394174	0	1	0	0	0	0
9606	4790	ENSG00000109320	53802	8423996	1	0	0	0	0	0
9606	4791	ENSG00000077150	65459	8423996	0	1	0	0	0	0
9606	5966	ENSG00000162924	63843	8423996	1	1	0	0	0	0
9606	5970	ENSG00000173039	62228	8423996	1	0	0	0	0	0
9606	7407	ENSG00000226589	46416	8428657	1	0	0	0	1	0
9606	810	ENSG00000178363	50047	8428750	1	0	0	0	0	0
9606	4051	ENSG00000186529	56269	8486631	1	0	0	1	1	0
9606	5426	ENSG00000177084	67594	8486689	1	0	0	1	1	0
9606	2109	ENSG00000105379	68453	8504797	1	1	0	1	0	0
9606	6470	ENSG00000176974	53245	8505317	1	1	0	1	0	0
9606	6472	ENSG00000182199	58678	8505317	1	0	0	1	0	0
9606	2280	ENSG00000088832	47638	8524402	1	1	0	0	0	0
9606	6348	ENSG00000006075	57138	8551235	0	1	0	0	0	0
9606	6351	ENSG00000129277	57152	8551235	0	0	0	0	0	0
9606	6358	ENSG00000213494	57093	8551235	1	1	0	0	1	0
9606	3899	ENSG00000144218	69663	8555498	1	1	0	1	1	0
9606	4297	ENSG00000118058	68437	8555498	0	1	0	0	0	0
9606	4299	ENSG00000172493	52705	8555498	0	1	0	0	0	0
9606	7157	ENSG00000141510	50303	8563171	0	0	0	0	0	0
9606	7321	ENSG00000072401	57827	8563171	0	1	0	0	0	0
9606	5168	ENSG00000136960	55671	8579579	1	1	0	1	0	0
9606	10312	ENSG00000110719	63795	8579597	1	1	0	1	0	0
9606	1207	ENSG00000074201	65184	8579598	1	0	0	1	0	0
9606	9296	ENSG00000128524	67166	8581736	1	0	0	1	1	0
9606	8846	ENSG00000100601	53931	8600462	1	1	0	1	0	0
9606	1392	ENSG00000147571	51382	8612563	0	0	0	0	0	0
9606	1393	ENSG00000145708	50696	8612563	1	1	0	0	0	0
9606	1394	ENSG00000226460	44409	8612563	1	0	0	0	0	0
9606	1395	ENSG00000106113	54269	8612563	1	0	0	0	0	0
9606	5443	ENSG00000115138	57164	8612563	0	1	0	0	0	0
9606	7349	ENSG00000163794	58359	8612563	1	1	0	1	0	0
9606	57030	ENSG00000104888	67380	8632143	1	0	0	0	0	0
9606	4155	ENSG00000197971	48489	8643544	0	0	0	0	0	0
9606	4218	ENSG00000167461	56541	8643544	1	1	0	0	0	0
9606	5871	ENSG00000168067	61184	8643544	1	1	0	0	0	0
9606	6570	ENSG00000036565	46160	8643547	1	1	0	1	1	0
9606	6571	ENSG00000165646	67507	8643547	1	1	0	0	0	0
9606	3952	ENSG00000174697	66874	8643605	0	1	0	0	0	0
9606	367	ENSG00000169083	56477	8643607	1	0	0	0	0	0
9606	2908	ENSG00000113580	56852	8643607	0	0	0	0	0	0
9606	5241	ENSG00000082175	66404	8643607	0	0	0	0	0	0
9606	8031	ENSG00000138293	57299	8643607	1	1	0	1	0	0
9606	861	ENSG00000159216	47452	8643684	0	1	0	0	0	0
9606	2122	ENSG00000244102	89995	8643684	1	0	0	1	0	0
9606	4197	ENSG00000244102	89995	8643684	1	0	0	1	0	0
9606	7799	ENSG00000116731	59166	8643684	0	0	0	0	0	0
9606	6714	ENSG00000197122	55591	8647900	0	0	0	0	0	0
9606	8754	ENSG00000168615	49411	8647900	1	1	0	1	1	0
9606	2741	ENSG00000145888	58171	8651283	1	1	0	0	0	0
9606	355	ENSG00000026103	63081	8663110	0	1	0	0	0	0
9606	8743	ENSG00000121858	75453	8663110	1	0	0	1	1	0
9606	2589	ENSG00000141429	45922	8663203	1	1	0	0	0	0
9606	2590	ENSG00000143641	79496	8663203	1	0	0	0	0	0
9606	2591	ENSG00000115339	75848	8663203	1	1	0	1	1	0
9606	1983	ENSG00000100664	57617	8663286	1	0	0	1	0	0
9606	836	ENSG00000164305	59531	8663294	0	1	0	0	0	0
9606	839	ENSG00000138794	54669	8663294	0	1	0	0	0	0
9606	840	ENSG00000165806	66966	8663294	0	1	0	0	0	0
9606	842	ENSG00000132906	59584	8663294	1	1	0	1	1	0
9606	3002	ENSG00000100453	47343	8663294	0	1	0	0	0	0
9606	1268	ENSG00000118432	66788	8679694	0	1	0	0	0	0
9606	1269	ENSG00000188822	63133	8679694	1	1	0	0	0	0
9606	2741	ENSG00000145888	58171	8717357	1	0	0	0	0	0
9606	2743	ENSG00000109738	57926	8717357	1	0	0	1	0	0
9606	4172	ENSG00000112118	64437	8751386	0	1	0	0	0	0
9606	4174	ENSG00000100297	52732	8751386	1	1	0	0	0	0
9606	4986	ENSG00000082556	50644	8755601	1	0	0	0	0	0
9606	5707	ENSG00000173692	78131	8774743	0	0	0	0	0	0
9606	5708	ENSG00000175166	75907	8774743	1	1	0	1	1	0
9606	650	ENSG00000125845	49876	8774881	0	1	0	0	0	0
9606	652	ENSG00000125378	49717	8774881	0	0	0	0	0	0
9606	4088	ENSG00000166949	54286	8774881	1	0	0	1	1	0
9606	4089	ENSG00000141646	46832	8774881	1	1	0	0	0	0
9606	7040	ENSG00000105329	64188	8774881	0	0	0	0	0	0
9606	728	ENSG00000197405	65813	8779720	1	0	0	0	0	0
9606	3576	ENSG00000169429	50874	8779720	0	0	0	0	0	0
9606	1947	ENSG00000090776	56601	8798744	1	1	0	0	0	0
9606	1948	ENSG00000125266	52726	8798744	0	0	0	0	0	0
9606	2049	ENSG00000182580	75941	8798744	1	1	0	0	0	0
9606	3562	ENSG00000164399	53655	8798744	0	1	0	0	0	0
9606	2050	ENSG00000196411	64411	8831703	1	1	0	0	0	0
9606	8218	ENSG00000070371	47210	8844170	1	1	0	1	1	0
9606	6568	ENSG00000124568	52801	8867793	1	0	0	0	0	0
9606	1445	ENSG00000103653	56146	8890164	1	0	0	0	0	0
9606	26191	ENSG00000134242	75973	8890164	0	0	0	0	0	0
9606	199	ENSG00000235588	45642	8912632	1	1	0	0	0	0
9606	4986	ENSG00000082556	50644	8990205	0	0	0	0	0	0
9606	6863	ENSG00000006128	63009	8990205	0	1	0	0	0	0
9606	6865	ENSG00000075073	59582	8990205	0	0	0	0	0	0
9606	6866	ENSG00000166863	58440	8990205	1	0	0	0	0	0
9606	6869	ENSG00000115353	66139	8990205	0	0	0	0	0	0
9606	6870	ENSG00000169836	54014	8990205	1	0	0	0	0	0
9606	4880	ENSG00000163273	78164	9022669	0	0	0	0	0	0
9606	8848	ENSG00000102804	48932	9022669	1	1	0	1	1	0
9606	2936	ENSG00000104687	48042	9027507	0	0	0	0	0	0
9606	7993	ENSG00000104691	48065	9027507	1	1	0	1	0	0
9606	1436	ENSG00000182578	57572	9027509	1	1	0	0	0	0
9606	3815	ENSG00000157404	49735	9027509	1	1	0	1	0	0
9606	22993	ENSG00000113716	57555	9027509	1	0	0	1	0	0
9606	8991	ENSG00000143416	77072	9027582	1	1	0	1	1	0
9606	1760	ENSG00000104936	65413	9092543	0	1	0	0	0	0
9606	8476	ENSG00000143776	79280	9092543	1	1	0	0	0	0
9606	5585	ENSG00000123143	55559	9092545	0	1	0	0	0	0
9606	5586	ENSG00000065243	74297	9092545	1	1	0	0	0	0
9606	1075	ENSG00000109861	65573	9092576	1	1	0	1	0	0
9606	3558	ENSG00000109471	55823	9092576	0	0	0	0	0	0
9606	4982	ENSG00000164761	55634	9108485	1	0	0	1	0	0
9606	29984	ENSG00000173156	63280	9116026	1	1	0	1	0	0
9606	4790	ENSG00000109320	53802	9135156	1	1	0	0	0	0
9606	4792	ENSG00000100906	47967	9135156	1	0	0	0	0	0
9606	4793	ENSG00000104825	63072	9135156	1	0	0	0	0	0
9606	5966	ENSG00000162924	63843	9135156	1	1	0	0	0	0
9606	5970	ENSG00000173039	62228	9135156	0	1	0	0	0	0
9606	9641	ENSG00000143466	78441	9135156	0	0	0	0	0	0
9606	1213	ENSG00000141367	64902	9159129	0	1	0	0	0	0
9606	27072	ENSG00000006715	55518	9159129	1	1	0	0	0	0
9606	7476	ENSG00000154764	54862	9161407	1	1	0	1	1	0
9606	4087	ENSG00000175387	46464	9215638	0	1	0	0	0	0
9606	4089	ENSG00000141646	46832	9215638	0	1	0	0	0	0
9606	4092	ENSG00000101665	46510	9215638	1	1	0	1	1	0
9606	7046	ENSG00000106799	59917	9215638	1	0	0	0	0	0
9606	6666	ENSG00000177732	47314	9215677	1	1	0	1	1	0
9606	5475	ENSG00000086717	50136	9215685	1	1	0	1	1	0
9606	4968	ENSG00000114026	52922	9223305	1	1	0	1	1	0
9606	3753	ENSG00000180509	47387	9230439	1	1	0	0	0	0
9606	3757	ENSG00000055118	70080	9230439	1	1	0	0	0	0
9606	3784	ENSG00000053918	47862	9230439	0	1	0	0	0	0
9606	331	ENSG00000101966	62391	9230442	1	0	0	0	0	0
9606	836	ENSG00000164305	59531	9230442	1	0	0	0	0	0
9606	840	ENSG00000165806	66966	9230442	1	0	0	0	0	0
9606	2332	ENSG00000102081	63896	9259278	0	1	0	0	0	0
9606	8087	ENSG00000114416	75795	9259278	1	1	0	0	0	0
9606	9513	ENSG00000129245	50233	9259278	1	1	0	0	0	0
9606	6473	ENSG00000185960	48311	9259282	1	0	0	1	1	0
9606	6772	ENSG00000115415	76817	9284918	1	1	0	0	0	0
9606	6775	ENSG00000138378	76843	9284918	1	1	0	0	0	0
9606	7879	ENSG00000075785	71714	9284931	0	0	0	0	0	0
9606	8934	ENSG00000117280	78423	9284931	1	1	0	1	1	0
9606	409	ENSG00000141480	48394	9346876	1	0	0	0	0	0
9606	3082	ENSG00000019991	61446	9346890	0	1	0	0	0	0
9606	3083	ENSG00000109758	46384	9346890	1	1	0	0	0	0
9606	6692	ENSG00000166145	47911	9346890	0	1	0	0	0	0
9606	10653	ENSG00000167642	62398	9346890	1	1	0	1	1	0
9606	2992	ENSG00000163754	73980	9346895	1	0	0	0	0	0
9606	2997	ENSG00000104812	66864	9346895	1	0	0	0	0	0
9606	8908	ENSG00000056998	48734	9346895	1	0	0	1	1	0
9606	3783	ENSG00000104783	64943	9380751	1	1	0	1	1	0
9606	1439	ENSG00000100368	53380	9410898	1	0	0	0	0	0
9606	6439	ENSG00000168878	67217	9410898	0	0	0	0	0	0
9606	23475	ENSG00000103485	55679	9473669	1	1	0	1	1	0
9606	4071	ENSG00000169908	74074	9479038	0	0	0	0	0	0
9606	9032	ENSG00000142484	48474	9479038	1	1	0	0	0	0
9606	9045	ENSG00000188846	59902	9480843	1	1	0	1	0	0
9606	1652	ENSG00000099977	91502	9480844	1	1	0	0	0	0
9606	4282	ENSG00000240972	89789	9480844	0	1	0	0	0	0
9606	5078	ENSG00000106331	66811	9480859	1	1	0	0	0	0
9606	5080	ENSG00000007372	52984	9480859	0	1	0	0	0	0
9606	2938	ENSG00000243955	64517	9480897	0	1	0	0	0	0
9606	2940	ENSG00000174156	64536	9480897	1	1	0	1	1	0
9606	2941	ENSG00000170899	64546	9480897	1	1	0	1	1	0
9606	81	ENSG00000130402	62818	9508771	1	0	0	1	1	0
9606	87	ENSG00000072110	51774	9508771	0	0	0	0	0	0
9606	3135	ENSG00000235680	44802	9539768	1	1	0	0	0	0
9606	6853	ENSG00000008056	52834	9539796	0	1	0	0	0	0
9606	6854	ENSG00000157152	54058	9539796	0	0	0	0	0	0
9606	8224	ENSG00000185666	52498	9539796	1	1	0	1	1	0
9606	1131	ENSG00000133019	79835	9547368	1	0	0	0	0	0
9606	3146	ENSG00000189403	46914	9600082	1	0	0	0	0	0
9606	3148	ENSG00000164104	58659	9600082	1	0	0	0	0	0
9606	3981	ENSG00000174405	52762	9600082	0	0	0	0	0	0
9606	5591	ENSG00000121031	50317	9600082	0	0	0	0	0	0
9606	7518	ENSG00000152422	51168	9600082	0	0	0	0	0	0
9606	6675	ENSG00000117143	77972	9603950	1	1	0	1	1	0
9606	4149	ENSG00000125952	51172	9624006	0	0	0	0	0	0
9606	4601	ENSG00000119950	66307	9624006	1	0	0	0	0	0
9606	4609	ENSG00000136997	56433	9624006	0	0	0	0	0	0
9606	10324	ENSG00000239474	90051	9655184	1	1	0	1	1	0
9606	2495	ENSG00000167996	58374	9662395	0	1	0	0	0	0
9606	7439	ENSG00000167995	58349	9662395	1	1	0	1	1	0
9606	672	ENSG00000012048	61341	9662397	1	1	0	0	0	0
9606	1660	ENSG00000135829	78192	9662397	1	1	0	0	0	0
9606	1261	ENSG00000144191	69105	9662398	1	1	0	0	0	0
9606	778	ENSG00000102001	54062	9662399	1	1	0	1	1	0
9606	9183	ENSG00000086827	67840	9700164	1	0	0	0	0	0
9606	10540	ENSG00000175203	59193	9700164	1	0	0	0	0	0
9606	929	ENSG00000170458	56080	9766636	0	0	0	0	0	0
9606	947	ENSG00000174059	78594	9766636	0	1	0	0	0	0
9606	1437	ENSG00000164400	53670	9766636	0	1	0	0	0	0
9606	1440	ENSG00000108342	58525	9766636	0	0	0	0	0	0
9606	3428	ENSG00000163565	77845	9766636	1	1	0	0	0	0
9606	3439	ENSG00000197919	51520	9766636	0	1	0	0	0	0
9606	5925	ENSG00000139687	49510	9766636	0	0	0	0	0	0
9606	7157	ENSG00000141510	50303	9766636	0	0	0	0	0	0
9606	902	ENSG00000134480	51284	9766643	0	1	0	0	0	0
9606	28985	ENSG00000232119	62245	9766643	1	0	0	1	1	0
9606	1109	ENSG00000198610	49964	9792917	0	0	0	0	0	0
9606	1645	ENSG00000187134	49799	9792917	0	1	0	0	0	0
9606	1646	ENSG00000151632	49837	9792917	0	0	0	0	0	0
9606	8644	ENSG00000196139	49917	9792917	1	1	0	0	0	0
9606	8644	ENSG00000196139	49917	9862446	1	1	0	0	0	0
9606	623	ENSG00000100739	56556	9930991	1	0	0	0	0	0
9606	624	ENSG00000168398	56550	9930991	0	0	0	0	0	0
9606	3827	ENSG00000113889	75987	9930991	0	1	0	0	0	0
9606	4361	ENSG00000020922	66099	9931460	1	1	0	1	1	0
9606	4311	ENSG00000196549	74571	9931490	0	0	0	0	0	0
9606	9427	ENSG00000171551	78173	9931490	1	1	0	1	1	0
9606	10434	ENSG00000120992	50732	10064899	1	1	0	0	0	0
9606	6595	ENSG00000080503	49460	10072425	1	1	0	0	0	0
9606	6756	ENSG00000126752	53038	10072425	1	1	0	0	0	0
9606	6757	ENSG00000157950	55011	10072425	0	1	0	0	0	0
9606	6760	ENSG00000141380	45460	10072425	1	1	0	0	0	0
9606	817	ENSG00000145349	55182	10189359	1	0	0	1	1	0
9606	2597	ENSG00000111640	46247	10189359	0	1	0	0	0	0
9606	3480	ENSG00000140443	60093	10226785	0	0	0	0	0	0
9606	3643	ENSG00000171105	50560	10226785	0	0	0	0	0	0
9606	3645	ENSG00000027644	77795	10226785	1	1	0	1	0	0
9606	6568	ENSG00000124568	52801	10319585	0	1	0	0	0	0
9606	10050	ENSG00000146039	52779	10319585	1	0	0	1	1	0
9606	1235	ENSG00000112486	73919	10438902	0	1	0	0	0	0
9606	1437	ENSG00000164400	53670	10438902	0	1	0	0	0	0
9606	3565	ENSG00000113520	53952	10438902	0	1	0	0	0	0
9606	6364	ENSG00000115009	78090	10438902	1	1	0	0	0	0
9606	7040	ENSG00000105329	64188	10438902	0	1	0	0	0	0
9606	5585	ENSG00000123143	55559	10441506	0	1	0	0	0	0
9606	29941	ENSG00000160447	65164	10441506	1	1	0	1	1	0
9606	4693	ENSG00000124479	52177	10484772	1	1	0	0	0	0
9606	2796	ENSG00000147437	47231	10484773	0	0	0	0	0	0
9606	3972	ENSG00000104826	66967	10484773	1	0	0	0	0	0
9606	9380	ENSG00000137106	91346	10484776	1	1	0	1	1	0
9606	1896	ENSG00000158813	56626	10484778	1	0	0	0	0	0
9606	355	ENSG00000026103	63081	10597216	0	1	0	0	0	0
9606	581	ENSG00000087088	66809	10597216	0	1	0	0	0	0
9606	596	ENSG00000171791	47653	10597216	0	1	0	0	0	0
9606	9531	ENSG00000151929	67695	10597216	1	1	0	1	1	0
9606	9564	ENSG00000050820	63330	10639512	1	1	0	1	1	0
9606	50489	ENSG00000116031	65003	10661407	1	1	0	0	0	0
9606	6662	ENSG00000125398	67042	10684944	0	1	1	0	0	0
9606	6663	ENSG00000100146	54230	10684944	0	1	1	0	0	0
9606	30812	ENSG00000005513	47382	10684944	1	1	1	0	0	0
9606	6616	ENSG00000132639	50134	10707983	0	1	0	0	0	0
9606	9751	ENSG00000101298	89938	10707983	1	1	0	1	1	0
9606	2492	ENSG00000170820	62902	10715554	1	1	0	0	0	0
9606	4758	ENSG00000228691	44794	10715554	0	1	0	0	0	0
9606	1289	ENSG00000130635	67353	10722718	1	0	0	0	0	0
9606	1290	ENSG00000204262	76575	10722718	0	0	0	0	0	0
9606	50509	ENSG00000080573	52143	10722718	1	1	0	1	1	0
9606	4193	ENSG00000135679	60889	10722742	1	1	0	0	0	0
9606	7157	ENSG00000141510	50303	10722742	1	1	0	0	0	0
9606	7318	ENSG00000182179	64016	10722742	0	0	0	0	0	0
9606	64219	ENSG00000181191	56608	10722742	1	1	0	0	0	0
9606	947	ENSG00000174059	78594	10722749	0	1	0	0	0	0
9606	5420	ENSG00000128567	67663	10722749	0	0	0	0	0	0
9606	50512	ENSG00000114631	71473	10722749	1	1	0	1	1	0
9606	958	ENSG00000101017	57683	10727470	0	0	0	0	0	0
9606	51293	ENSG00000167775	51394	10727470	1	1	0	1	1	0
9606	87	ENSG00000072110	51774	10753822	0	0	0	0	0	0
9606	3684	ENSG00000169896	57356	10753822	0	1	0	0	0	0
9606	3689	ENSG00000160255	50488	10753822	0	0	0	0	0	0
9606	4478	ENSG00000147065	56263	10753822	0	1	0	0	0	0
9606	6693	ENSG00000197471	55677	10753822	1	1	0	0	0	0
9606	9934	ENSG00000174944	74440	10753868	1	0	0	0	0	0
9606	773	ENSG00000141837	54747	10753886	1	0	0	1	1	0
9606	4990	ENSG00000184302	50522	10773454	0	1	0	0	0	0
9606	6496	ENSG00000138083	62283	10773454	0	1	0	0	0	0
9606	10736	ENSG00000170577	62287	10773454	1	1	0	1	0	0
9606	147912	ENSG00000177045	65412	10773454	0	1	0	0	0	0
9606	5741	ENSG00000152266	50945	10803599	0	1	0	0	0	0
9606	5744	ENSG00000087494	50667	10803599	1	1	0	0	0	0
9606	5745	ENSG00000160801	61860	10803599	0	0	0	0	0	0
9606	2529	ENSG00000180549	68219	10834846	0	1	0	0	0	0
9606	6403	ENSG00000174175	78044	10834846	0	1	0	0	0	0
9606	6404	ENSG00000110876	64231	10834846	1	1	0	0	0	0
9606	4350	ENSG00000103152	46303	10854423	1	1	0	0	0	0
9606	5886	ENSG00000179262	54572	10854423	1	1	0	0	0	0
9606	5887	ENSG00000119318	60825	10854423	1	0	0	0	0	0
9606	7508	ENSG00000154767	54980	10854423	0	0	0	0	0	0
9606	27429	ENSG00000115317	65953	10873535	1	1	0	0	0	0
9606	2353	ENSG00000170345	53417	10878360	0	1	0	0	0	0
9606	3558	ENSG00000109471	55823	10878360	0	1	0	0	0	0
9606	3725	ENSG00000177606	72292	10878360	1	1	0	0	0	0
9606	55509	ENSG00000123685	78771	10878360	1	0	0	1	1	0
9606	3576	ENSG00000169429	50874	10878382	0	1	0	0	0	0
9606	3579	ENSG00000180871	77847	10878382	1	1	0	0	0	0
9606	5473	ENSG00000163736	50911	10878382	0	0	0	0	0	0
9606	2911	ENSG00000152822	71908	10880510	0	1	0	0	0	0
9606	2912	ENSG00000164082	64750	10880510	0	1	0	0	0	0
9606	3360	ENSG00000164270	57303	10880510	0	0	0	0	0	0
9606	3776	ENSG00000082482	78835	10880510	0	1	0	0	0	0
9606	54207	ENSG00000100433	54427	10880510	1	1	0	1	1	0
9606	2185	ENSG00000120899	47420	10880513	1	1	0	0	0	0
9606	3569	ENSG00000136244	52934	10880513	0	1	0	0	0	0
9606	5781	ENSG00000179295	65065	10880513	1	1	0	0	0	0
9606	150	ENSG00000150594	66571	10896916	1	0	0	0	0	0
9606	5594	ENSG00000100030	49053	10896916	0	1	0	0	0	0
9606	5595	ENSG00000102882	56139	10896916	0	0	0	0	0	0
9606	6464	ENSG00000160691	77670	10896916	1	1	0	0	0	0
9606	920	ENSG00000010610	46746	10903743	0	1	0	0	0	0
9606	2833	ENSG00000186810	57471	10903743	1	1	0	0	0	0
9606	3458	ENSG00000111537	60709	10903743	0	1	0	0	0	0
9606	3565	ENSG00000113520	53952	10903743	0	1	0	0	0	0
9606	3586	ENSG00000136634	78475	10903743	0	1	0	0	0	0
9606	3605	ENSG00000112115	64431	10903743	0	1	0	0	0	0
9606	3627	ENSG00000169245	51223	10903743	0	0	0	0	0	0
9606	4283	ENSG00000138755	51202	10903743	0	1	0	0	0	0
9606	6373	ENSG00000169248	51236	10903743	0	1	0	0	0	0
9606	7124	ENSG00000228321	45550	10903743	0	1	0	0	0	0
9606	4297	ENSG00000118058	68437	10908648	0	1	0	0	0	0
9606	23092	ENSG00000145819	56798	10908648	1	1	0	1	0	0
9606	1230	ENSG00000163823	61640	10910894	1	1	0	0	0	0
9606	1237	ENSG00000179934	59699	10910894	1	1	0	0	0	0
9606	6346	ENSG00000108702	56658	10910894	0	1	0	0	0	0
9606	6352	ENSG00000161570	57050	10910894	1	1	0	0	0	0
9606	6360	ENSG00000161573	57088	10910894	1	1	0	0	0	0
9606	4287	ENSG00000066427	55544	10915768	1	1	0	0	0	0
9606	5886	ENSG00000179262	54572	10915768	1	1	0	0	0	0
9606	5887	ENSG00000119318	60825	10915768	1	1	0	0	0	0
9606	6247	ENSG00000102104	50127	10915776	1	1	0	0	0	0
9606	1020	ENSG00000164885	70362	10915792	1	0	0	0	0	0
9606	8851	ENSG00000176749	56503	10915792	1	0	0	0	0	0
9606	51654	ENSG00000101391	53024	10915792	1	0	0	0	0	0
9606	55755	ENSG00000136861	62546	10915792	1	0	0	0	0	0
9606	80279	ENSG00000108465	63083	10915792	1	0	0	0	0	0
9606	947	ENSG00000174059	78594	10942362	0	1	0	0	0	0
9606	1437	ENSG00000164400	53670	10942362	0	1	0	0	0	0
9606	2833	ENSG00000186810	57471	10942362	1	1	0	0	0	0
9606	3627	ENSG00000169245	51223	10942362	0	1	0	0	0	0
9606	3672	ENSG00000213949	48233	10942362	0	1	0	0	0	0
9606	3673	ENSG00000164171	48277	10942362	1	1	0	0	0	0
9606	4283	ENSG00000138755	51202	10942362	0	1	0	0	0	0
9606	6387	ENSG00000107562	55993	10942362	0	0	0	0	0	0
9606	581	ENSG00000087088	66809	10942389	1	1	0	0	0	0
9606	836	ENSG00000164305	59531	10942389	1	0	0	0	0	0
9606	920	ENSG00000010610	46746	10942389	0	0	0	0	0	0
9606	7852	ENSG00000121966	74223	10942389	1	1	0	0	0	0
9606	23275	ENSG00000186866	50619	10942434	0	1	0	0	0	0
9606	80781	ENSG00000182871	50665	10942434	1	1	0	0	0	0
9606	1147	ENSG00000213341	64976	10962033	1	1	0	0	0	0
9606	3551	ENSG00000104365	49969	10962033	1	1	0	0	0	0
9606	8517	ENSG00000073009	65283	10962033	1	1	0	0	0	0
9606	10758	ENSG00000056972	68332	10962033	1	1	0	1	1	0
9606	4088	ENSG00000166949	54286	10980615	0	1	0	0	0	0
9606	4089	ENSG00000141646	46832	10980615	1	1	0	0	0	0
9606	1641	ENSG00000077279	61441	11001923	1	1	0	0	0	0
9606	5048	ENSG00000007168	47340	11001923	1	1	0	0	0	0
9606	3751	ENSG00000184408	66297	11102480	1	0	0	0	0	0
9606	64699	ENSG00000160183	49452	11137999	1	1	0	1	1	0
9606	675	ENSG00000139618	47240	11207365	1	1	0	0	0	0
9606	51317	ENSG00000135365	54317	11207365	0	0	0	0	0	0
9606	84504	ENSG00000148826	68724	11210186	1	1	0	0	0	0
9606	596	ENSG00000171791	47653	11461089	0	1	0	0	0	0
9606	7422	ENSG00000112715	63880	11461089	1	1	0	0	0	0
9606	914	ENSG00000116824	76061	11591762	1	1	0	0	0	0
9606	920	ENSG00000010610	46746	11591762	0	1	0	0	0	0
9606	965	ENSG00000116815	76053	11591762	0	1	0	0	0	0
9606	2353	ENSG00000170345	53417	11591762	0	1	0	0	0	0
9606	3558	ENSG00000109471	55823	11591762	0	1	0	0	0	0
9606	3725	ENSG00000177606	72292	11591762	0	1	0	0	0	0
9606	5562	ENSG00000132356	47795	11997383	1	0	0	0	0	0
9606	10207	ENSG00000132849	72598	12117771	0	0	0	0	0	0
9606	23139	ENSG00000086015	69114	12117771	1	1	0	1	1	0
9606	54825	ENSG00000074276	60057	12117771	1	1	0	1	1	0
9606	1616	ENSG00000231617	48068	12140263	1	1	0	0	0	0
9606	3066	ENSG00000196591	68445	12140263	1	1	0	0	0	0
9606	7913	ENSG00000124795	52336	12140263	1	1	0	0	0	0
9606	9232	ENSG00000164611	58750	12194817	1	1	0	0	0	0
9606	9700	ENSG00000135476	56029	12194817	1	1	0	1	1	0
9606	917	ENSG00000160654	68418	12407027	1	1	0	0	0	0
9606	3383	ENSG00000090339	52450	12407027	0	1	0	0	0	0
9606	102	ENSG00000137845	52555	12475894	1	1	0	0	0	0
9606	3897	ENSG00000198910	64636	12475894	0	0	0	0	0	0
9606	4609	ENSG00000136997	56433	12706874	1	1	0	0	0	0
9606	4610	ENSG00000116990	67323	12706874	0	1	0	0	0	0
9606	4613	ENSG00000134323	56066	12706874	0	1	0	0	0	0
9606	10138	ENSG00000015153	51973	12706874	1	1	0	0	0	0
9606	3980	ENSG00000005156	56705	14755728	0	0	0	0	0	0
9606	5423	ENSG00000070501	50032	14755728	0	0	0	0	0	0
9606	7515	ENSG00000073050	64817	14755728	1	0	0	0	0	0
9606	11284	ENSG00000039650	67764	14755728	0	0	0	0	0	0
9606	54840	ENSG00000137074	52076	14755728	1	0	0	0	0	0
9606	317	ENSG00000120868	63131	15009102	1	1	0	0	0	0
9606	842	ENSG00000132906	59584	15009102	0	0	0	0	0	0
9606	54205	ENSG00000172115	53444	15009102	0	1	0	0	0	0
