# Supplementary material for: pubmed2ensembl: A Resource for Mining the Biological Literature on Genes
Source: PLoS One. 2011 Sep 29;6(9):e24716. doi: 10.1371/journal.pone.0024716 (PMC3183000; doi:10.1371/journal.pone.0024716)
Supplement: File S5 — Supporting information. (TXT) [file pone.0024716.s005.txt]

ncbi_tax_id	external_db_id	ensembl_stable_id	ensembl_internal_id	pmid	p2e_entrez	p2e_medline	p2e_pmc	p2e_embl_blast	p2e_embl_xref	p2e_text2genome
10090	MGI:95403	ENSMUSG00000026880	51211	8921901	1	1	0	1	0	0
10090	MGI:1914962	ENSMUSG00000034248	45668	11845285	1	1	0	0	0	0
10090	MGI:107471	ENSMUSG00000015468	44525	9513725	1	0	0	0	0	0
10090	MGI:96677	ENSMUSG00000005672	47813	7552996	1	1	0	0	0	0
10090	MGI:96974	ENSMUSG00000019966	50646	7552996	1	1	0	0	0	0
10090	MGI:96217	ENSMUSG00000025630	42857	8921909	0	0	0	0	0	0
10090	MGI:88052	ENSMUSG00000020609	35408	8921909	1	1	0	0	0	0
10090	MGI:1202717	ENSMUSG00000019969	40618	7596406	1	0	0	1	1	0
10090	MGI:103070	ENSMUSG00000073421	44244	6411350	1	0	0	0	0	0
10090	MGI:95925	ENSMUSG00000041538	44219	6411350	1	0	0	1	0	0
10090	MGI:96680	ENSMUSG00000030265	52671	9659579	1	0	0	0	0	0
10090	MGI:95789	ENSMUSG00000015812	45443	7523206	1	1	0	0	0	0
10090	MGI:99829	ENSMUSG00000039153	47518	8341710	1	0	0	1	1	0
10090	MGI:1352454	ENSMUSG00000023034	47816	10395577	1	0	0	0	0	0
10090	MGI:88145	ENSMUSG00000048482	56195	10395577	1	0	0	0	0	0
10090	MGI:103301	ENSMUSG00000017412	52327	10395577	1	0	0	0	0	0
10090	MGI:102462	ENSMUSG00000028854	55442	10395577	1	0	0	0	0	0
10090	MGI:1316660	ENSMUSG00000019146	41337	10395577	1	0	0	0	0	0
10090	MGI:95295	ENSMUSG00000038418	37051	10395577	1	0	0	0	0	0
10090	MGI:109482	ENSMUSG00000034656	46452	10395577	1	0	0	0	0	0
10090	MGI:95290	ENSMUSG00000028017	51393	1898268	1	1	0	0	0	0
10090	MGI:95707	ENSMUSG00000020713	57435	10631109	0	0	0	0	0	0
10090	MGI:95708	ENSMUSG00000055737	35364	10631109	1	1	0	0	0	0
10090	MGI:95666	ENSMUSG00000028269	52400	1715024	1	1	0	1	0	0
10090	MGI:102772	ENSMUSG00000028270	52409	1715024	1	0	0	0	0	0
10090	MGI:98623	ENSMUSG00000076752	14965	9252128	0	0	0	0	0	0
10090	MGI:96562	ENSMUSG00000003882	35607	9252128	0	0	0	0	0	0
10090	MGI:104644	ENSMUSG00000023206	43333	9252128	0	0	0	0	0	0
10090	MGI:96551	ENSMUSG00000031304	48469	9252128	1	1	0	0	0	0
10090	MGI:88138	ENSMUSG00000057329	48777	9252128	1	1	0	0	0	0
10090	MGI:1933388	ENSMUSG00000014329	43704	10864581	1	0	0	0	0	0
10090	MGI:1346089	ENSMUSG00000026527	54140	10864581	1	0	0	0	0	0
10090	MGI:97603	ENSMUSG00000032855	38331	10864581	0	0	0	0	0	0
10090	MGI:98358	ENSMUSG00000033006	41904	8597630	1	1	0	0	0	0
10090	MGI:98953	ENSMUSG00000022997	46579	8597630	1	0	0	0	0	0
10090	MGI:97528	ENSMUSG00000000489	42346	8597630	1	0	0	0	0	0
10090	MGI:98733	ENSMUSG00000053469	38458	8597630	1	0	0	0	0	0
10090	MGI:95679	ENSMUSG00000023019	47259	8597630	1	0	0	0	0	0
10090	MGI:97858	ENSMUSG00000001288	48307	8597630	1	0	0	0	0	0
10090	MGI:1351899	ENSMUSG00000030236	52270	10833452	1	1	0	1	1	0
10090	MGI:1347476	ENSMUSG00000037025	57337	10833452	0	0	0	0	0	0
10090	MGI:1298228	ENSMUSG00000038415	38948	10833452	0	0	0	0	0	0
10090	MGI:1347473	ENSMUSG00000067261	50534	10833452	0	0	0	0	0	0
10090	MGI:98282	ENSMUSG00000002111	55466	2827041	1	1	0	0	0	0
10090	MGI:98366	ENSMUSG00000076431	38717	9815146	1	1	0	0	0	0
10090	MGI:95566	ENSMUSG00000026193	43614	9815146	1	0	0	0	0	0
10090	MGI:103296	ENSMUSG00000031902	50140	9815146	1	0	0	0	0	0
10090	MGI:2155600	ENSMUSG00000053093	42323	9815146	1	0	0	0	0	0
10090	MGI:94885	ENSMUSG00000026208	45018	9815146	1	0	0	0	0	0
10090	MGI:87905	ENSMUSG00000068614	56385	9815146	1	0	0	0	0	0
10090	MGI:96448	ENSMUSG00000076617	14611	6769593	0	0	0	0	0	0
10090	MGI:102791	ENSMUSG00000023978	48461	8603863	1	0	0	0	0	0
10090	MGI:98280	ENSMUSG00000026580	53057	9219035	1	1	0	0	0	0
10090	MGI:103073	ENSMUSG00000024734	39636	7592984	1	1	0	1	0	0
10090	MGI:96924	ENSMUSG00000024863	42598	7592984	1	0	0	0	0	0
10090	MGI:98935	ENSMUSG00000024924	42057	7592984	1	0	0	0	0	0
10090	MGI:96819	ENSMUSG00000024659	41192	7592984	1	0	0	0	0	0
10090	MGI:1338892	ENSMUSG00000028927	56177	8354274	1	0	0	0	0	0
10090	MGI:97606	ENSMUSG00000057170	38406	3153461	1	0	0	1	1	0
10090	MGI:105979	ENSMUSG00000031400	46573	10886019	1	0	0	0	0	0
10090	MGI:95607	ENSMUSG00000078650	57170	10625614	1	1	0	0	0	0
10090	MGI:96765	ENSMUSG00000032193	38118	11438740	1	1	0	0	0	0
10090	MGI:87859	ENSMUSG00000026842	49779	7750469	1	0	0	0	0	0
10090	MGI:98282	ENSMUSG00000002111	55466	7750469	1	0	0	0	0	0
10090	MGI:97848	ENSMUSG00000061311	55896	7750469	1	0	0	0	0	0
10090	MGI:97849	ENSMUSG00000032864	55890	7750469	1	0	0	0	0	0
10090	MGI:98431	ENSMUSG00000029272	48834	7750469	1	0	0	0	0	0
10090	MGI:96052	ENSMUSG00000003283	57485	7750469	1	0	0	0	0	0
10090	MGI:97171	ENSMUSG00000031765	48438	8824913	1	1	0	0	0	0
10090	MGI:1277166	ENSMUSG00000027109	54012	9712915	0	0	0	0	0	0
10090	MGI:98372	ENSMUSG00000001280	48415	9712915	0	0	0	0	0	0
10090	MGI:104744	ENSMUSG00000041695	57561	9712915	1	1	0	1	0	0
10090	MGI:97874	ENSMUSG00000022105	46415	8370518	1	1	0	0	0	0
10090	MGI:98834	ENSMUSG00000059552	53538	11106587	1	1	0	0	0	0
10090	MGI:96021	ENSMUSG00000073940	52851	1820025	1	1	0	0	0	0
10090	MGI:99677	ENSMUSG00000020431	43678	9655507	1	0	0	0	0	0
10090	MGI:99572	ENSMUSG00000025127	57935	10621976	1	0	0	0	0	0
10090	MGI:104850	ENSMUSG00000026399	49762	12003997	1	1	0	0	0	0
10090	MGI:96433	ENSMUSG00000005533	49822	9452421	0	0	0	0	0	0
10090	MGI:96432	ENSMUSG00000020053	49627	9452421	0	0	0	0	0	0
10090	MGI:1201407	ENSMUSG00000030733	54596	9452421	1	0	0	1	0	0
10090	MGI:97231	ENSMUSG00000042784	44048	7753840	1	0	0	0	0	0
10090	MGI:98739	ENSMUSG00000028047	44024	7753840	1	1	0	0	0	0
10090	MGI:95665	ENSMUSG00000028048	43976	7753840	1	1	0	0	0	0
10090	MGI:103025	ENSMUSG00000064068	43995	7753840	1	0	0	1	1	0
10090	MGI:1914778	ENSMUSG00000031767	51446	11415433	1	1	0	1	1	0
10090	MGI:1100851	ENSMUSG00000040028	36067	7753842	1	0	0	1	0	0
10090	MGI:97525	ENSMUSG00000029491	51315	9148250	1	1	0	0	0	0
10090	MGI:97301	ENSMUSG00000010376	42968	1378265	1	0	0	1	1	0
10090	MGI:1343297	ENSMUSG00000020457	40671	1378265	1	0	0	1	1	0
10090	MGI:97298	ENSMUSG00000026276	48232	1378265	1	0	0	0	0	0
10090	MGI:97297	ENSMUSG00000032216	48806	1378265	1	0	0	1	0	0
10090	MGI:97295	ENSMUSG00000029863	40280	1378265	1	0	0	1	1	0
10090	MGI:97293	ENSMUSG00000019988	50179	1378265	1	0	0	1	1	0
10090	MGI:97302	ENSMUSG00000021365	40139	1378265	1	0	0	1	1	0
10090	MGI:1343877	ENSMUSG00000037805	41138	1378265	1	0	0	1	1	0
10090	MGI:96557	ENSMUSG00000036117	49727	12421990	0	0	0	0	0	0
10090	MGI:96537	ENSMUSG00000016529	49911	12421990	0	0	0	0	0	0
10090	MGI:96242	ENSMUSG00000025980	41107	12421990	1	1	0	0	0	0
10090	MGI:107656	ENSMUSG00000055170	51725	12421990	0	0	0	0	0	0
10090	MGI:1338883	ENSMUSG00000020363	48601	11679416	0	0	0	0	0	0
10090	MGI:95698	ENSMUSG00000029992	45553	11679416	1	0	0	1	1	0
10090	MGI:95813	ENSMUSG00000071424	42818	9174242	1	1	0	0	0	0
10090	MGI:98553	ENSMUSG00000076860	11668	8099017	0	0	0	0	0	0
10090	MGI:1347476	ENSMUSG00000037025	57337	1672118	1	0	0	0	0	0
10090	MGI:1347477	ENSMUSG00000040891	39289	1672118	1	0	0	0	0	0
10090	MGI:1347472	ENSMUSG00000035451	37878	1672118	1	0	0	0	0	0
10090	MGI:97362	ENSMUSG00000028978	39884	12522262	1	1	0	0	0	0
10090	MGI:98397	ENSMUSG00000027646	57680	6328281	1	1	0	0	0	0
10090	MGI:95514	ENSMUSG00000053158	50394	6328281	1	1	0	0	0	0
10090	MGI:98880	ENSMUSG00000004651	51005	6328281	1	0	0	0	0	0
10090	MGI:97787	ENSMUSG00000042459	57526	6328281	1	0	0	0	0	0
10090	MGI:95797	ENSMUSG00000036427	45267	6328281	1	0	0	0	0	0
10090	MGI:109247	ENSMUSG00000025408	52428	9531536	1	1	0	0	0	0
10090	MGI:88373	ENSMUSG00000056501	57951	9531536	1	0	0	0	0	0
10090	MGI:101775	ENSMUSG00000075122	43542	10072537	1	1	0	0	0	0
10090	MGI:96556	ENSMUSG00000000869	49672	10072537	0	0	0	0	0	0
10090	MGI:96537	ENSMUSG00000016529	49911	10072537	0	0	0	0	0	0
10090	MGI:107656	ENSMUSG00000055170	51725	10072537	0	1	0	0	0	0
10090	MGI:101773	ENSMUSG00000022901	42901	10072537	1	1	0	0	0	0
10090	MGI:99515	ENSMUSG00000021457	41647	9000133	1	0	0	0	0	0
10090	MGI:96571	ENSMUSG00000037035	49116	10894156	0	0	0	0	0	0
10090	MGI:96570	ENSMUSG00000041324	36440	10894156	0	0	0	0	0	0
10090	MGI:96569	ENSMUSG00000032968	45214	10894156	1	0	0	0	0	0
10090	MGI:102806	ENSMUSG00000052155	52010	10894156	0	1	0	0	0	0
10090	MGI:109280	ENSMUSG00000036639	55798	9013634	1	1	0	1	0	0
10090	MGI:98834	ENSMUSG00000059552	53538	7624126	1	1	0	0	0	0
10090	MGI:97250	ENSMUSG00000022346	38174	7624126	1	1	0	0	0	0
10090	MGI:1858963	ENSMUSG00000037722	39919	10777580	1	1	0	1	1	0
10090	MGI:99919	ENSMUSG00000028452	43549	10777580	0	0	0	0	0	0
10090	MGI:109579	ENSMUSG00000067006	48837	9132279	1	1	0	0	0	0
10090	MGI:104798	ENSMUSG00000024401	45638	9132278	0	1	0	0	0	0
10090	MGI:98725	ENSMUSG00000002603	41848	9132278	1	0	0	0	0	0
10090	MGI:97608	ENSMUSG00000037411	55404	9132278	0	1	0	0	0	0
10090	MGI:104779	ENSMUSG00000022672	37486	7775830	1	1	0	0	0	0
10090	MGI:88271	ENSMUSG00000027187	55981	8639268	1	1	0	0	0	0
10090	MGI:99660	ENSMUSG00000006678	47437	8382794	0	0	0	0	0	0
10090	MGI:97249	ENSMUSG00000019982	37337	8382794	1	1	1	0	0	0
10090	MGI:97381	ENSMUSG00000074121	47699	8757249	1	1	0	0	0	0
10090	MGI:88145	ENSMUSG00000048482	56195	8757249	1	1	0	0	0	0
10090	MGI:97384	ENSMUSG00000055254	43402	8757249	0	0	0	0	0	0
10090	MGI:98572	ENSMUSG00000079098	11545	2995827	0	0	0	0	0	0
10090	MGI:107689	ENSMUSG00000018395	49634	8710890	0	0	0	0	0	0
10090	MGI:107688	ENSMUSG00000027475	57493	8710890	0	0	0	0	0	0
10090	MGI:107566	ENSMUSG00000026585	52982	8710890	1	1	0	1	1	0
10090	MGI:1351338	ENSMUSG00000019828	36388	9116662	1	1	0	0	0	0
10090	MGI:97762	ENSMUSG00000021342	38384	10919287	0	1	0	0	0	0
10090	MGI:1352467	ENSMUSG00000019768	35996	10919287	1	1	0	0	0	0
10090	MGI:95776	ENSMUSG00000024639	40743	11145744	0	0	0	0	0	0
10090	MGI:95789	ENSMUSG00000015812	45443	11145744	0	0	0	0	0	0
10090	MGI:97613	ENSMUSG00000051177	57221	11145744	0	1	0	0	0	0
10090	MGI:104778	ENSMUSG00000024960	37838	11145744	1	1	0	0	0	0
10090	MGI:107464	ENSMUSG00000039943	57226	11145744	0	0	0	0	0	0
10090	MGI:98326	ENSMUSG00000004366	40623	11145744	0	1	0	0	0	0
10090	MGI:107465	ENSMUSG00000040061	56485	11145744	0	0	0	0	0	0
10090	MGI:98823	ENSMUSG00000005892	46751	11145744	0	0	0	0	0	0
10090	MGI:1353472	ENSMUSG00000062647	47482	8639267	1	0	0	0	0	0
10090	MGI:98443	ENSMUSG00000015790	47496	8639267	1	1	0	0	0	0
10090	MGI:98447	ENSMUSG00000036160	47455	8639267	1	1	0	1	1	0
10090	MGI:98446	ENSMUSG00000015776	47468	8639267	1	0	0	0	0	0
10090	MGI:98445	ENSMUSG00000014867	47516	8639267	1	0	0	0	0	0
10090	MGI:98444	ENSMUSG00000014873	47508	8639267	1	0	0	0	0	0
10090	MGI:96990	ENSMUSG00000025389	53014	1544329	1	1	0	0	0	0
10090	MGI:104798	ENSMUSG00000024401	45638	8940342	0	0	0	0	0	0
10090	MGI:94896	ENSMUSG00000034785	51550	8940342	0	0	0	0	0	0
10090	MGI:96559	ENSMUSG00000025746	41163	8940342	1	1	0	0	0	0
10090	MGI:893587	ENSMUSG00000068335	44192	9927484	1	0	0	0	0	0
10090	MGI:1315200	ENSMUSG00000030041	44181	9927484	1	1	0	1	1	0
10090	MGI:2137913	ENSMUSG00000034205	45732	9927484	1	0	0	0	0	0
10090	MGI:1337004	ENSMUSG00000000693	44200	9927484	1	1	0	1	1	0
10090	MGI:88496	ENSMUSG00000049796	36741	10227427	1	1	0	0	0	0
10090	MGI:88121	ENSMUSG00000037727	57128	10227427	1	1	0	0	0	0
10090	MGI:88354	ENSMUSG00000000303	50290	8106878	1	1	0	0	0	0
10090	MGI:97486	ENSMUSG00000004231	45604	10908331	1	0	0	0	0	0
10090	MGI:1890430	ENSMUSG00000002221	40867	10908331	1	0	1	1	1	0
10090	MGI:98872	ENSMUSG00000035799	36579	9226440	1	0	0	0	0	0
10090	MGI:102563	ENSMUSG00000022129	48071	9226440	1	0	0	0	0	0
10090	MGI:97485	ENSMUSG00000037034	57335	9226440	1	0	0	0	0	0
10090	MGI:97275	ENSMUSG00000009471	48435	9226440	1	0	0	0	0	0
10090	MGI:97276	ENSMUSG00000026459	50589	9226440	1	0	0	0	0	0
10090	MGI:97530	ENSMUSG00000029231	47777	9226440	1	0	0	0	0	0
10090	MGI:96571	ENSMUSG00000037035	49116	9226441	1	1	0	0	0	0
10090	MGI:96570	ENSMUSG00000041324	36440	9226441	1	0	0	0	0	0
10090	MGI:87966	ENSMUSG00000068122	40113	7490161	1	0	0	0	0	0
10090	MGI:95283	ENSMUSG00000021367	40213	10611300	1	0	0	0	0	0
10090	MGI:1352753	ENSMUSG00000030406	39436	10611300	1	1	0	0	0	0
10090	MGI:97275	ENSMUSG00000009471	48435	9061445	1	0	0	0	0	0
10090	MGI:103013	ENSMUSG00000051331	49123	11581302	0	0	0	0	0	0
10090	MGI:88293	ENSMUSG00000015968	37756	11581302	1	0	0	0	0	0
10090	MGI:108086	ENSMUSG00000028800	54829	12082111	0	0	0	0	0	0
10090	MGI:88547	ENSMUSG00000046707	48962	12082111	0	0	0	0	0	0
10090	MGI:1097691	ENSMUSG00000019777	38992	12082111	1	0	0	0	0	0
10090	MGI:96022	ENSMUSG00000052305	52874	8524813	0	0	0	0	0	0
10090	MGI:96021	ENSMUSG00000073940	52851	8524813	1	0	0	0	0	0
10090	MGI:97485	ENSMUSG00000037034	57335	10556064	1	1	0	0	0	0
10090	MGI:98371	ENSMUSG00000000567	57565	10556064	1	0	0	0	0	0
10090	MGI:1347357	ENSMUSG00000002012	44822	10556064	1	0	0	0	0	0
10090	MGI:97493	ENSMUSG00000001497	37823	10556064	1	1	0	0	0	0
10090	MGI:108013	ENSMUSG00000029546	55753	10556064	1	0	0	0	0	0
10090	MGI:88452	ENSMUSG00000022483	46168	10556064	1	0	0	0	0	0
10090	MGI:1330823	ENSMUSG00000031105	42431	10928996	1	1	0	0	0	0
10090	MGI:88478	ENSMUSG00000054446	38338	3455919	1	1	0	0	0	0
10090	MGI:88598	ENSMUSG00000030483	41956	3753840	0	0	0	0	0	0
10090	MGI:88600	ENSMUSG00000040660	41997	3753840	0	0	0	0	0	0
10090	MGI:96787	ENSMUSG00000034394	41600	9278535	1	1	0	0	0	0
10090	MGI:88439	ENSMUSG00000079415	40272	9278535	1	1	0	0	0	0
10090	MGI:1917680	ENSMUSG00000039233	36257	9278535	1	1	0	0	0	0
10090	MGI:98297	ENSMUSG00000002633	41006	12397106	1	0	0	0	0	0
10090	MGI:1277163	ENSMUSG00000006270	48207	12397106	1	0	0	0	0	0
10090	MGI:99604	ENSMUSG00000025219	45860	12397106	1	0	0	0	0	0
10090	MGI:108067	ENSMUSG00000001496	37809	12397106	1	0	0	0	0	0
10090	MGI:88180	ENSMUSG00000021835	40001	12397106	1	0	0	0	0	0
10090	MGI:104327	ENSMUSG00000048616	56488	12397106	1	1	0	0	0	0
10090	MGI:1347476	ENSMUSG00000037025	57337	12397106	1	0	0	0	0	0
10090	MGI:1347464	ENSMUSG00000020950	37150	12397106	1	0	0	0	0	0
10090	MGI:1313268	ENSMUSG00000006958	39779	12397106	1	1	0	0	0	0
10090	MGI:95841	ENSMUSG00000021095	43625	12397106	1	0	0	0	0	0
10090	MGI:105373	ENSMUSG00000021466	44095	12397106	1	0	0	0	0	0
10090	MGI:103302	ENSMUSG00000008999	58018	12397106	1	0	0	0	0	0
10090	MGI:97168	ENSMUSG00000048450	44706	12397106	1	0	0	0	0	0
10090	MGI:88177	ENSMUSG00000027358	57216	12397106	1	0	0	0	0	0
10090	MGI:96925	ENSMUSG00000041607	43169	11264304	1	1	0	0	0	0
10090	MGI:99695	ENSMUSG00000031078	56076	7526315	0	0	0	0	0	0
10090	MGI:88537	ENSMUSG00000032312	45565	7526315	1	1	0	0	0	0
10090	MGI:88039	ENSMUSG00000005871	36717	10801912	1	1	0	0	0	0
10090	MGI:95516	ENSMUSG00000037225	38529	9186055	1	1	0	0	0	0
10090	MGI:95518	ENSMUSG00000050917	56098	9186055	1	1	0	0	0	0
10090	MGI:109595	ENSMUSG00000023572	56683	9186056	1	1	0	1	1	0
10090	MGI:94902	ENSMUSG00000023391	53922	9186056	1	0	0	0	0	0
10090	MGI:97769	ENSMUSG00000079037	57182	9186056	1	0	0	0	0	0
10090	MGI:97275	ENSMUSG00000009471	48435	9186056	0	0	0	0	0	0
10090	MGI:98510	ENSMUSG00000020167	47452	9186056	0	0	0	0	0	0
10090	MGI:2137237	ENSMUSG00000026483	51805	11011112	1	0	0	1	1	0
10090	MGI:102548	ENSMUSG00000002496	38375	11011112	0	0	0	0	0	0
10090	MGI:1347466	ENSMUSG00000050295	38964	11165495	1	1	0	0	0	0
10090	MGI:103178	ENSMUSG00000023951	47842	11267659	1	1	0	1	0	0
10090	MGI:99557	ENSMUSG00000028525	50889	11267656	1	0	0	1	0	0
10090	MGI:99558	ENSMUSG00000032177	37585	11267656	1	0	0	1	1	0
10090	MGI:95407	ENSMUSG00000029711	55461	9002945	0	1	0	0	0	0
10090	MGI:96647	ENSMUSG00000052837	46925	9002945	0	0	0	0	0	0
10090	MGI:96559	ENSMUSG00000025746	41163	9002945	0	1	0	0	0	0
10090	MGI:96629	ENSMUSG00000024789	42337	9002945	0	0	0	0	0	0
10090	MGI:95408	ENSMUSG00000006235	38305	9002945	1	1	0	0	0	0
10090	MGI:103038	ENSMUSG00000004040	57120	9002945	0	0	0	0	0	0
10090	MGI:97766	ENSMUSG00000038015	36654	11326282	1	1	0	0	0	0
10090	MGI:97765	ENSMUSG00000022501	36666	11326282	1	1	0	0	0	0
10090	MGI:107674	ENSMUSG00000028076	42440	376318	1	0	0	0	0	0
10090	MGI:107675	ENSMUSG00000041750	42430	376318	1	0	0	0	0	0
10090	MGI:97451	ENSMUSG00000021848	40628	10529411	1	0	0	0	0	0
10090	MGI:99783	ENSMUSG00000018698	56121	10529411	1	1	0	0	0	0
10090	MGI:98907	ENSMUSG00000028186	52894	11700027	1	1	0	0	0	0
10090	MGI:1913283	ENSMUSG00000028185	52889	11700027	1	1	0	1	0	0
10090	MGI:104798	ENSMUSG00000024401	45638	7586747	1	1	0	0	0	0
10090	MGI:98725	ENSMUSG00000002603	41848	7586747	1	1	0	0	0	0
10090	MGI:99917	ENSMUSG00000005360	35529	11102482	1	1	0	0	0	0
10090	MGI:894275	ENSMUSG00000025158	57976	10878608	1	0	0	0	0	0
10090	MGI:97363	ENSMUSG00000026923	47297	10878608	1	0	0	0	0	0
10090	MGI:1095413	ENSMUSG00000029570	55825	10878608	1	0	0	0	0	0
10090	MGI:1095416	ENSMUSG00000027276	57244	10878608	1	0	0	0	0	0
10090	MGI:1095404	ENSMUSG00000018169	41590	10878608	1	0	0	0	0	0
10090	MGI:107471	ENSMUSG00000015468	44525	10878608	1	0	0	0	0	0
10090	MGI:97364	ENSMUSG00000027878	47668	10878608	1	0	0	0	0	0
10090	MGI:1098270	ENSMUSG00000002799	45227	10878608	1	0	0	0	0	0
10090	MGI:99460	ENSMUSG00000038146	42602	10878608	1	0	0	0	0	0
10090	MGI:104659	ENSMUSG00000014773	36664	10878608	1	0	0	0	0	0
10090	MGI:1096877	ENSMUSG00000003436	42820	10878608	1	0	0	0	0	0
10090	MGI:96174	ENSMUSG00000014704	41852	10529419	1	0	0	0	0	0
10090	MGI:96170	ENSMUSG00000029844	41841	10529419	1	0	0	0	0	0
10090	MGI:96434	ENSMUSG00000048583	55949	9851976	1	0	0	0	0	0
10090	MGI:95891	ENSMUSG00000000031	55948	9851976	0	0	0	0	0	0
10090	MGI:98834	ENSMUSG00000059552	53538	1370652	1	1	0	0	0	0
10090	MGI:96273	ENSMUSG00000021721	48759	8930340	1	1	0	0	0	0
10090	MGI:107505	ENSMUSG00000060063	56344	9091580	1	1	0	0	0	0
10090	MGI:1352467	ENSMUSG00000019768	35996	1874174	1	0	0	0	0	0
10090	MGI:95785	ENSMUSG00000023439	50217	1543505	1	0	0	0	0	0
10090	MGI:95784	ENSMUSG00000029713	55479	1543505	1	0	0	0	0	0
10090	MGI:104581	ENSMUSG00000027669	37773	1543505	1	0	0	0	0	0
10090	MGI:95781	ENSMUSG00000029064	56852	1543505	1	0	0	0	0	0
10090	MGI:1861446	ENSMUSG00000022886	38658	10922068	1	0	0	1	1	0
10090	MGI:98795	ENSMUSG00000033834	43808	10922068	1	0	0	0	0	0
10090	MGI:98658	ENSMUSG00000032494	53751	8661720	1	1	0	1	0	0
10090	MGI:97899	ENSMUSG00000070645	50418	1317108	1	1	0	0	0	0
10090	MGI:97898	ENSMUSG00000070645	50418	1317108	1	1	0	0	0	0
10090	MGI:96540	ENSMUSG00000004296	47773	10623823	1	1	0	0	0	0
10090	MGI:96556	ENSMUSG00000000869	49672	10623823	0	0	0	0	0	0
10090	MGI:96557	ENSMUSG00000036117	49727	10623823	0	0	0	0	0	0
10090	MGI:107656	ENSMUSG00000055170	51725	10623823	1	1	0	0	0	0
10090	MGI:96541	ENSMUSG00000020383	49680	10623823	0	0	0	0	0	0
10090	MGI:87991	ENSMUSG00000029368	49290	8661727	1	0	0	0	0	0
10090	MGI:98389	ENSMUSG00000029304	50729	8661727	1	0	0	0	0	0
10090	MGI:97530	ENSMUSG00000029231	47777	8661727	1	0	0	0	0	0
10090	MGI:88540	ENSMUSG00000070702	48845	8661727	1	0	0	0	0	0
10090	MGI:108069	ENSMUSG00000027715	38281	8661727	1	0	0	0	0	0
10090	MGI:96677	ENSMUSG00000005672	47813	8661727	1	0	0	0	0	0
10090	MGI:95290	ENSMUSG00000028017	51393	8661727	1	0	0	0	0	0
10090	MGI:88179	ENSMUSG00000029335	50167	8661727	1	0	0	0	0	0
10090	MGI:96079	ENSMUSG00000028864	38951	12438273	0	1	0	0	0	0
10090	MGI:104738	ENSMUSG00000044303	49831	12438273	1	1	0	0	0	0
10090	MGI:103181	ENSMUSG00000072941	45730	9788901	1	0	0	0	0	0
10090	MGI:98351	ENSMUSG00000022982	46887	9788901	1	1	1	0	0	0
10090	MGI:88271	ENSMUSG00000027187	55981	9788901	0	1	1	0	0	0
10090	MGI:98352	ENSMUSG00000006818	36339	9788901	1	0	1	0	0	0
10090	MGI:104887	ENSMUSG00000063856	52809	9788901	1	1	1	0	0	0
10090	MGI:96217	ENSMUSG00000025630	42857	2842875	0	1	0	0	0	0
10090	MGI:1934601	ENSMUSG00000038729	46655	10767988	1	0	0	1	1	0
10090	MGI:88151	ENSMUSG00000045594	53940	1906271	1	1	0	1	0	0
10090	MGI:104798	ENSMUSG00000024401	45638	3010124	1	0	0	0	0	0
10090	MGI:103178	ENSMUSG00000023951	47842	11381259	1	0	0	0	0	0
10090	MGI:106206	ENSMUSG00000025810	53257	11381259	0	0	0	0	0	0
10090	MGI:96683	ENSMUSG00000062960	47849	11381259	0	0	0	0	0	0
10090	MGI:95291	ENSMUSG00000060177	46362	6330081	1	0	0	0	0	0
10090	MGI:891981	ENSMUSG00000053719	46332	6330081	1	0	0	1	0	0
10090	MGI:95292	ENSMUSG00000053719	46332	6330081	1	0	0	1	0	0
10090	MGI:107376	ENSMUSG00000054256	52950	12558601	1	1	0	0	0	0
10090	MGI:1341870	ENSMUSG00000003068	46979	12060709	1	1	0	1	0	0
10090	MGI:103157	ENSMUSG00000005980	35818	10859308	0	0	0	0	0	0
10090	MGI:88052	ENSMUSG00000020609	35408	10859308	1	0	0	0	0	0
10090	MGI:96556	ENSMUSG00000000869	49672	11895981	0	0	0	0	0	0
10090	MGI:96537	ENSMUSG00000016529	49911	11895981	1	1	0	0	0	0
10090	MGI:97837	ENSMUSG00000062078	36042	12558604	1	0	0	0	0	0
10090	MGI:97771	ENSMUSG00000024386	36527	12558604	1	0	0	0	0	0
10090	MGI:1333783	ENSMUSG00000034108	35944	12558604	1	0	0	0	0	0
10090	MGI:87951	ENSMUSG00000054932	49311	12558604	1	0	0	0	0	0
10090	MGI:107189	ENSMUSG00000022868	40291	12558604	1	0	0	0	0	0
10090	MGI:88373	ENSMUSG00000056501	57951	12558604	1	0	0	0	0	0
10090	MGI:99480	ENSMUSG00000034957	45438	12558604	1	0	0	0	0	0
10090	MGI:109128	ENSMUSG00000017950	57764	12558604	1	0	0	0	0	0
10090	MGI:97874	ENSMUSG00000022105	46415	8031579	1	0	0	0	0	0
10090	MGI:2151253	ENSMUSG00000030669	53972	11108859	0	0	0	0	0	0
10090	MGI:97567	ENSMUSG00000031870	36247	11108859	0	0	0	0	0	0
10090	MGI:88068	ENSMUSG00000029378	49454	11108859	0	0	0	0	0	0
10090	MGI:1352467	ENSMUSG00000019768	35996	11108859	1	0	0	0	0	0
10090	MGI:97623	ENSMUSG00000031425	50876	9472043	1	0	0	0	0	0
10090	MGI:97898	ENSMUSG00000070645	50418	9931123	0	0	0	0	0	0
10090	MGI:87963	ENSMUSG00000031980	52986	9931123	1	0	0	0	0	0
10090	MGI:1338071	ENSMUSG00000031537	38178	9813230	1	0	0	0	0	0
10090	MGI:99484	ENSMUSG00000025199	45311	9813230	1	0	0	0	0	0
10090	MGI:88135	ENSMUSG00000024032	42308	8824193	1	1	0	0	0	0
10090	MGI:104638	ENSMUSG00000024029	42290	8824193	1	0	0	0	0	0
10090	MGI:96434	ENSMUSG00000048583	55949	10921905	1	0	0	0	0	0
10090	MGI:95891	ENSMUSG00000000031	55948	10921905	0	0	0	0	0	0
10090	MGI:104886	ENSMUSG00000004344	36751	9175627	1	1	0	0	0	0
10090	MGI:88426	ENSMUSG00000068289	43330	1376147	1	0	0	1	0	0
10090	MGI:96941	ENSMUSG00000022225	43321	1376147	1	0	0	1	0	0
10090	MGI:104638	ENSMUSG00000024029	42290	8824194	1	1	0	0	0	0
10090	MGI:97307	ENSMUSG00000009073	41780	8162023	1	0	0	1	1	0
10090	MGI:104637	ENSMUSG00000029287	51024	8194490	0	0	0	0	0	0
10090	MGI:98725	ENSMUSG00000002603	41848	8194490	0	0	0	0	0	0
10090	MGI:95392	ENSMUSG00000026814	50382	8194490	1	1	0	1	1	0
10090	MGI:95278	ENSMUSG00000006445	56235	7982920	1	1	0	0	0	0
10090	MGI:103236	ENSMUSG00000027954	44141	7982920	0	0	0	0	0	0
10090	MGI:2151886	ENSMUSG00000021032	41740	11554744	1	0	0	0	0	0
10090	MGI:108420	ENSMUSG00000015839	54262	11248092	1	1	0	0	0	0
10090	MGI:96612	ENSMUSG00000020689	57372	9849968	1	0	0	0	0	0
10090	MGI:96614	ENSMUSG00000022817	42268	9849968	1	0	0	0	0	0
10090	MGI:1339752	ENSMUSG00000018916	49892	9849968	1	0	0	0	0	0
10090	MGI:96608	ENSMUSG00000027087	54726	9849968	1	0	0	0	0	0
10090	MGI:1096341	ENSMUSG00000018983	55781	11980909	0	0	0	0	0	0
10090	MGI:1096340	ENSMUSG00000016477	38767	11980909	1	0	0	0	0	0
10090	MGI:108042	ENSMUSG00000027793	39583	11980909	1	0	0	0	0	0
10090	MGI:101941	ENSMUSG00000027490	57548	11980909	0	0	0	0	0	0
10090	MGI:97250	ENSMUSG00000022346	38174	9572493	1	1	0	0	0	0
10090	MGI:97623	ENSMUSG00000031425	50876	9572493	0	1	0	0	0	0
10090	MGI:96925	ENSMUSG00000041607	43169	9572493	1	1	0	0	0	0
10090	MGI:99702	ENSMUSG00000003873	47795	9241272	1	1	0	0	0	0
10090	MGI:88138	ENSMUSG00000057329	48777	9241272	1	1	0	0	0	0
10090	MGI:97231	ENSMUSG00000042784	44048	10359313	1	1	0	0	0	0
10090	MGI:88057	ENSMUSG00000002985	39905	8773783	1	1	0	0	0	0
10090	MGI:2135272	ENSMUSG00000026556	53881	9352104	1	0	0	0	0	0
10090	MGI:88256	ENSMUSG00000024617	40151	8816712	1	0	0	0	0	0
10090	MGI:109271	ENSMUSG00000022361	37886	12062805	1	0	0	0	0	0
10090	MGI:97363	ENSMUSG00000026923	47297	12194867	1	0	0	0	0	0
10090	MGI:95522	ENSMUSG00000031565	38795	12194867	1	1	0	0	0	0
10090	MGI:1095413	ENSMUSG00000029570	55825	12194867	1	0	0	0	0	0
10090	MGI:99604	ENSMUSG00000025219	45860	12194867	1	0	0	0	0	0
10090	MGI:1095416	ENSMUSG00000027276	57244	12194867	1	0	0	0	0	0
10090	MGI:95524	ENSMUSG00000054252	43282	12194867	1	0	0	0	0	0
10090	MGI:97380	ENSMUSG00000049107	50826	12194867	1	0	0	0	0	0
10090	MGI:97486	ENSMUSG00000004231	45604	12194867	1	0	0	0	0	0
10090	MGI:95668	ENSMUSG00000034486	47408	12194867	1	0	0	0	0	0
10090	MGI:1099809	ENSMUSG00000021732	49604	12194867	1	0	0	0	0	0
10090	MGI:1347464	ENSMUSG00000020950	37150	12194867	1	0	0	0	0	0
10090	MGI:97323	ENSMUSG00000000120	56650	12194867	1	0	0	0	0	0
10090	MGI:104654	ENSMUSG00000073043	42830	12194867	1	0	0	0	0	0
10090	MGI:104659	ENSMUSG00000014773	36664	12194867	1	0	0	0	0	0
10090	MGI:101914	ENSMUSG00000003657	50783	12194867	1	0	0	0	0	0
10090	MGI:98834	ENSMUSG00000059552	53538	10894779	1	0	0	0	0	0
10090	MGI:1330810	ENSMUSG00000022510	40741	10894779	0	0	0	0	0	0
10090	MGI:1336991	ENSMUSG00000029026	56772	10894779	1	0	0	0	0	0
10090	MGI:97447	ENSMUSG00000024687	40061	7719025	1	0	0	0	0	0
10090	MGI:1101355	ENSMUSG00000024940	36687	7719025	1	0	0	0	0	0
10090	MGI:109151	ENSMUSG00000001870	51236	7719025	0	1	0	0	0	0
10090	MGI:88340	ENSMUSG00000024669	39471	7719025	1	0	0	0	0	0
10090	MGI:95495	ENSMUSG00000024680	39870	7719025	1	0	0	0	0	0
10090	MGI:95455	ENSMUSG00000032035	39434	9130605	1	1	0	1	0	0
10090	MGI:88586	ENSMUSG00000003555	46455	7719026	1	0	0	0	0	0
10090	MGI:96549	ENSMUSG00000026770	43310	7719026	1	0	0	0	0	0
10090	MGI:103070	ENSMUSG00000073421	44244	11869683	1	0	0	0	0	0
10090	MGI:96537	ENSMUSG00000016529	49911	11869683	1	0	0	0	0	0
10090	MGI:96559	ENSMUSG00000025746	41163	11869683	1	0	0	0	0	0
10090	MGI:98553	ENSMUSG00000076860	11668	11869683	0	0	0	0	0	0
10090	MGI:103038	ENSMUSG00000004040	57120	11869683	0	0	0	0	0	0
10090	MGI:1338801	ENSMUSG00000030447	49109	9756361	1	1	0	1	1	0
10090	MGI:1349717	ENSMUSG00000018501	52195	7566114	1	0	0	1	1	0
10090	MGI:98742	ENSMUSG00000058756	56912	7566114	1	0	0	0	0	0
10090	MGI:87986	ENSMUSG00000001729	45119	11875759	0	0	0	0	0	0
10090	MGI:97583	ENSMUSG00000041417	48363	11875759	0	0	0	0	0	0
10090	MGI:109583	ENSMUSG00000013663	42840	11875759	1	0	0	0	0	0
10090	MGI:1354948	ENSMUSG00000052040	49442	10642511	1	1	0	1	0	0
10090	MGI:98372	ENSMUSG00000001280	48415	10642511	0	0	0	0	0	0
10090	MGI:106012	ENSMUSG00000032085	43028	10642511	0	0	0	0	0	0
10090	MGI:95489	ENSMUSG00000027204	56868	8723723	1	1	0	0	0	0
10090	MGI:109309	ENSMUSG00000047667	40697	11014824	1	0	0	1	0	0
10090	MGI:104812	ENSMUSG00000043605	40642	11014824	1	0	0	1	0	0
10090	MGI:109316	ENSMUSG00000048101	37798	11014824	1	0	0	1	0	0
10090	MGI:109302	ENSMUSG00000066273	52657	11014824	1	0	0	1	0	0
10090	MGI:107674	ENSMUSG00000028076	42440	11390496	1	0	0	0	0	0
10090	MGI:104857	ENSMUSG00000036858	48428	12101399	0	0	0	0	0	0
10090	MGI:98296	ENSMUSG00000042626	44342	12101399	1	1	0	0	0	0
10090	MGI:88338	ENSMUSG00000005087	55936	6952244	1	1	0	0	0	0
10090	MGI:96031	ENSMUSG00000026874	51053	6952244	1	1	0	0	0	0
10090	MGI:88127	ENSMUSG00000060802	56794	6952244	1	1	0	0	0	0
10090	MGI:87853	ENSMUSG00000027596	57558	6952244	1	1	0	0	0	0
10090	MGI:88271	ENSMUSG00000027187	55981	6952244	1	0	0	0	0	0
10090	MGI:97488	ENSMUSG00000029706	37633	8287686	1	1	0	0	0	0
10090	MGI:1095734	ENSMUSG00000029385	49833	9139721	1	0	0	1	1	0
10090	MGI:98834	ENSMUSG00000059552	53538	9139721	0	0	0	0	0	0
10090	MGI:98725	ENSMUSG00000002603	41848	9139721	0	0	0	0	0	0
10090	MGI:88337	ENSMUSG00000031132	43471	9139721	0	0	0	0	0	0
10090	MGI:104798	ENSMUSG00000024401	45638	11296228	0	0	0	0	0	0
10090	MGI:96692	ENSMUSG00000023043	48149	11296228	1	0	0	0	0	0
10090	MGI:97503	ENSMUSG00000027342	57190	11296228	1	0	0	0	0	0
10090	MGI:1346858	ENSMUSG00000063358	37891	11296228	0	0	0	0	0	0
10090	MGI:95484	ENSMUSG00000024778	43104	11296228	0	0	0	0	0	0
10090	MGI:97847	ENSMUSG00000000441	48566	11296228	1	1	0	0	0	0
10090	MGI:95704	ENSMUSG00000035778	51243	2510162	1	1	0	1	1	0
10090	MGI:97856	ENSMUSG00000037992	56934	8614404	0	0	0	0	0	0
10090	MGI:1343464	ENSMUSG00000036192	41147	8614404	0	0	0	0	0	0
10090	MGI:104856	ENSMUSG00000028150	45772	8614404	1	0	0	1	1	0
10090	MGI:104661	ENSMUSG00000032238	48215	8614404	0	0	0	0	0	0
10090	MGI:1342328	ENSMUSG00000010592	49090	8968755	1	1	0	0	0	0
10090	MGI:97502	ENSMUSG00000019795	36188	9482793	1	0	0	0	0	0
10090	MGI:88578	ENSMUSG00000063694	41628	2834389	1	0	0	0	0	0
10090	MGI:88579	ENSMUSG00000056436	54299	2834389	1	0	0	1	1	0
10090	MGI:94909	ENSMUSG00000045103	47162	10747910	0	0	0	0	0	0
10090	MGI:1919541	ENSMUSG00000020672	36189	10747910	0	0	0	0	0	0
10090	MGI:101781	ENSMUSG00000060429	37753	10747910	1	0	0	0	0	0
10090	MGI:1918346	ENSMUSG00000025909	36227	10747910	0	0	0	0	0	0
10090	MGI:101772	ENSMUSG00000027488	57540	10747910	1	0	0	0	0	0
10090	MGI:2159437	ENSMUSG00000021557	43479	2726749	1	1	0	0	0	0
10090	MGI:87883	ENSMUSG00000001348	38444	9421432	1	0	0	0	0	0
10090	MGI:97011	ENSMUSG00000017737	57866	9421432	1	0	0	0	0	0
10090	MGI:1339758	ENSMUSG00000024621	40316	9421432	1	0	0	0	0	0
10090	MGI:1339753	ENSMUSG00000014599	49481	9421432	1	0	0	0	0	0
10090	MGI:98472	ENSMUSG00000062327	35984	8436292	1	1	0	0	0	0
10090	MGI:1349419	ENSMUSG00000036932	42350	11259394	1	0	0	0	0	0
10090	MGI:88138	ENSMUSG00000057329	48777	11259394	0	0	0	0	0	0
10090	MGI:95640	ENSMUSG00000057666	50438	8111117	0	0	0	0	0	0
10090	MGI:95791	ENSMUSG00000025190	45111	3379636	1	1	0	1	0	0
10090	MGI:95792	ENSMUSG00000031672	49132	3379636	0	0	0	0	0	0
10090	MGI:98372	ENSMUSG00000001280	48415	3379636	0	0	0	0	0	0
10090	MGI:95389	ENSMUSG00000058665	49293	1363401	1	1	0	1	0	0
10090	MGI:95390	ENSMUSG00000039095	40942	1363401	1	1	0	1	0	0
10090	MGI:106675	ENSMUSG00000022878	40490	12032136	1	1	0	0	0	0
10090	MGI:97249	ENSMUSG00000019982	37337	6297766	1	0	0	0	0	0
10090	MGI:102949	ENSMUSG00000002057	55589	8026534	1	0	0	0	0	0
10090	MGI:97306	ENSMUSG00000020716	55712	8026534	1	0	0	0	0	0
10090	MGI:97361	ENSMUSG00000020826	55673	8026534	0	0	0	0	0	0
10090	MGI:104961	ENSMUSG00000017615	55633	8026534	0	0	0	0	0	0
10090	MGI:95458	ENSMUSG00000078771	55734	8026534	1	0	0	0	0	0
10090	MGI:1098219	ENSMUSG00000015217	44202	11262228	0	0	0	0	0	0
10090	MGI:96113	ENSMUSG00000066551	56323	11262228	1	1	0	0	0	0
10090	MGI:96157	ENSMUSG00000054717	41693	11262228	1	1	0	1	0	0
10090	MGI:106923	ENSMUSG00000053626	42193	11262228	1	0	0	0	0	0
10090	MGI:88228	ENSMUSG00000073418	44798	2137109	1	0	0	0	0	0
10090	MGI:98880	ENSMUSG00000004651	51005	2137109	1	0	0	0	0	0
10090	MGI:97454	ENSMUSG00000030450	49239	2137109	1	0	0	0	0	0
10090	MGI:95994	ENSMUSG00000075701	49626	2137109	1	0	0	0	0	0
10090	MGI:107613	ENSMUSG00000004371	37297	9548510	1	0	0	0	0	0
10090	MGI:97380	ENSMUSG00000049107	50826	1688327	1	0	0	0	0	0
10090	MGI:88145	ENSMUSG00000048482	56195	1688327	1	0	0	0	0	0
10090	MGI:107321	ENSMUSG00000042589	53905	8879483	1	0	0	0	0	0
10090	MGI:88568	ENSMUSG00000029705	55340	8879483	1	1	0	1	1	0
10090	MGI:1306776	ENSMUSG00000027254	56722	12076089	0	0	0	0	0	0
10090	MGI:2651573	ENSMUSG00000031028	53571	12076089	1	1	0	0	0	0
10090	MGI:1100860	ENSMUSG00000020170	51552	9182757	1	0	0	0	0	0
10090	MGI:95805	ENSMUSG00000059923	57670	9182757	0	0	0	0	0	0
10090	MGI:98354	ENSMUSG00000024241	51647	9182757	1	0	0	0	0	0
10090	MGI:95499	ENSMUSG00000026656	53573	11841542	0	0	0	0	0	0
10090	MGI:1349412	ENSMUSG00000030148	49884	11841542	1	0	0	1	1	0
10090	MGI:87991	ENSMUSG00000029368	49290	1259705	1	0	0	0	0	0
10090	MGI:97503	ENSMUSG00000027342	57190	1450513	1	0	0	0	0	0
10090	MGI:87916	ENSMUSG00000017697	57778	1450513	1	0	0	0	0	0
10090	MGI:95777	ENSMUSG00000027523	58047	1450513	1	0	0	0	0	0
10090	MGI:87888	ENSMUSG00000027577	58140	1450513	1	0	0	0	0	0
10090	MGI:87968	ENSMUSG00000027597	57562	1450513	1	0	0	0	0	0
10090	MGI:97787	ENSMUSG00000042459	57526	1450513	1	0	0	0	0	0
10090	MGI:87853	ENSMUSG00000027596	57558	1450513	1	0	0	0	0	0
10090	MGI:98351	ENSMUSG00000022982	46887	10627320	1	1	0	0	0	0
10090	MGI:97233	ENSMUSG00000078683	47450	4022008	0	0	0	0	0	0
10090	MGI:88338	ENSMUSG00000005087	55936	11956084	1	1	0	0	0	0
10090	MGI:98834	ENSMUSG00000059552	53538	11956084	1	1	0	0	0	0
10090	MGI:1931874	ENSMUSG00000005483	45926	11092732	1	1	0	1	1	0
10090	MGI:88345	ENSMUSG00000028459	43931	11943324	1	0	0	0	0	0
10090	MGI:103566	ENSMUSG00000024670	39498	11943324	0	0	0	0	0	0
10090	MGI:88340	ENSMUSG00000024669	39471	11943324	0	0	0	0	0	0
10090	MGI:103180	ENSMUSG00000050410	45959	11943324	0	0	0	0	0	0
10090	MGI:107189	ENSMUSG00000022868	40291	8702833	1	0	0	0	0	0
10090	MGI:96952	ENSMUSG00000020184	51611	7936657	1	1	0	0	0	0
10090	MGI:98834	ENSMUSG00000059552	53538	7936657	1	1	0	0	0	0
10090	MGI:104798	ENSMUSG00000024401	45638	1684180	0	0	0	0	0	0
10090	MGI:98239	ENSMUSG00000037071	45525	1684180	1	0	0	0	0	0
10090	MGI:102797	ENSMUSG00000018796	41094	1684180	1	0	0	0	0	0
10090	MGI:1352483	ENSMUSG00000033943	56583	10601024	1	0	0	1	1	0
10090	MGI:97250	ENSMUSG00000022346	38174	10601024	0	0	0	0	0	0
10090	MGI:96921	ENSMUSG00000059436	39683	10601024	1	0	0	0	0	0
10090	MGI:109150	ENSMUSG00000000282	54908	10601024	0	0	0	0	0	0
10090	MGI:95402	ENSMUSG00000023216	56686	10601024	1	0	0	0	0	0
10090	MGI:104540	ENSMUSG00000025784	54526	7835708	1	0	0	1	0	0
10090	MGI:98763	ENSMUSG00000025574	57810	8676376	1	0	0	0	0	0
10090	MGI:102525	ENSMUSG00000048349	47929	9582431	1	1	0	0	0	0
10090	MGI:102524	ENSMUSG00000031688	45244	9582431	1	1	0	0	0	0
10090	MGI:98725	ENSMUSG00000002603	41848	9582431	0	0	0	0	0	0
10090	MGI:95516	ENSMUSG00000037225	38529	9582431	0	0	0	0	0	0
10090	MGI:97380	ENSMUSG00000049107	50826	9582431	0	1	0	0	0	0
10090	MGI:99400	ENSMUSG00000033792	49294	8082762	1	1	0	0	0	0
10090	MGI:99698	ENSMUSG00000029238	47917	11163178	0	0	0	0	0	0
10090	MGI:1098283	ENSMUSG00000020893	53249	11163178	0	0	0	0	0	0
10090	MGI:1277134	ENSMUSG00000028957	56669	11163178	0	0	0	0	0	0
10090	MGI:1096381	ENSMUSG00000055116	53907	11163178	1	1	0	0	0	0
10090	MGI:1195265	ENSMUSG00000055866	47708	11163178	0	0	0	0	0	0
10090	MGI:96540	ENSMUSG00000004296	47773	9234781	0	1	0	0	0	0
10090	MGI:96537	ENSMUSG00000016529	49911	9234781	1	1	0	0	0	0
10090	MGI:107656	ENSMUSG00000055170	51725	9234781	1	1	0	0	0	0
10090	MGI:95824	ENSMUSG00000024431	38400	9234781	0	0	0	0	0	0
10090	MGI:96547	ENSMUSG00000026981	44995	9234781	0	0	0	0	0	0
10090	MGI:96539	ENSMUSG00000027776	40966	9234781	0	1	0	0	0	0
10090	MGI:96182	ENSMUSG00000018973	56713	1688181	1	0	0	0	0	0
10090	MGI:96201	ENSMUSG00000042448	54228	1688181	1	0	0	0	0	0
10090	MGI:96183	ENSMUSG00000075588	56710	1688181	1	0	0	0	0	0
10090	MGI:96184	ENSMUSG00000048763	56708	1688181	1	0	0	0	0	0
10090	MGI:96186	ENSMUSG00000038700	56704	1688181	1	0	0	0	0	0
10090	MGI:96175	ENSMUSG00000079560	41868	1688181	1	0	0	0	0	0
10090	MGI:96170	ENSMUSG00000029844	41841	1688181	1	0	0	0	0	0
10090	MGI:96190	ENSMUSG00000020875	56696	1688181	1	0	0	0	0	0
10090	MGI:104642	ENSMUSG00000058908	56053	11274413	1	1	0	0	0	0
10090	MGI:88039	ENSMUSG00000005871	36717	11274413	1	0	0	0	0	0
10090	MGI:1195256	ENSMUSG00000056220	51542	11274413	1	0	0	0	0	0
10090	MGI:97010	ENSMUSG00000043613	36028	9030563	1	1	0	0	0	0
10090	MGI:97309	ENSMUSG00000020396	41938	10402469	1	1	0	0	0	0
10090	MGI:97314	ENSMUSG00000022054	45513	10402469	1	1	0	0	0	0
10090	MGI:99555	ENSMUSG00000021699	48972	10841571	1	1	0	0	0	0
10090	MGI:88158	ENSMUSG00000031375	44759	9731537	1	1	0	0	0	0
10090	MGI:98725	ENSMUSG00000002603	41848	9731537	0	0	0	0	0	0
10090	MGI:104798	ENSMUSG00000024401	45638	11298831	0	1	0	0	0	0
10090	MGI:96543	ENSMUSG00000027398	57093	11298831	0	1	0	0	0	0
10090	MGI:96544	ENSMUSG00000025888	35875	11298831	1	1	0	0	0	0
10090	MGI:107936	ENSMUSG00000039217	43789	11298831	1	1	0	0	0	0
10090	MGI:105373	ENSMUSG00000021466	44095	10842064	1	0	0	0	0	0
10090	MGI:96533	ENSMUSG00000006538	44714	10842064	1	1	0	0	0	0
10090	MGI:2153049	ENSMUSG00000035397	47589	12568728	1	1	0	1	0	0
10090	MGI:97495	ENSMUSG00000052534	53435	10842069	1	0	0	0	0	0
10090	MGI:108564	ENSMUSG00000027210	56420	10842069	1	1	0	0	0	0
10090	MGI:1341793	ENSMUSG00000034673	44588	10842069	1	0	0	0	0	0
10090	MGI:104717	ENSMUSG00000020160	44431	10842069	1	1	0	0	0	0
10090	MGI:97496	ENSMUSG00000038718	50789	10842069	1	0	0	0	0	0
10090	MGI:1346332	ENSMUSG00000037418	38975	8355788	0	0	0	0	0	0
10090	MGI:94909	ENSMUSG00000045103	47162	8355788	1	1	0	0	0	0
10090	MGI:96432	ENSMUSG00000020053	49627	7525909	1	1	0	0	0	0
10090	MGI:97250	ENSMUSG00000022346	38174	6420709	0	1	0	0	0	0
10090	MGI:97249	ENSMUSG00000019982	37337	6420709	0	0	0	0	0	0
10090	MGI:88276	ENSMUSG00000006932	54346	10536056	1	1	0	0	0	0
10090	MGI:95516	ENSMUSG00000037225	38529	7734143	1	0	0	0	0	0
10090	MGI:99466	ENSMUSG00000038580	55756	10536058	1	0	0	0	0	0
10090	MGI:87859	ENSMUSG00000026842	49779	10536058	1	0	0	0	0	0
10090	MGI:88297	ENSMUSG00000032532	54385	10536058	1	1	0	0	0	0
10090	MGI:104768	ENSMUSG00000017165	57058	10536058	1	0	0	0	0	0
10090	MGI:99479	ENSMUSG00000030898	53191	10536058	1	0	0	0	0	0
10090	MGI:99478	ENSMUSG00000029193	46031	10536058	1	0	0	0	0	0
10090	MGI:107489	ENSMUSG00000057457	52619	3863638	1	0	0	0	0	0
10090	MGI:103013	ENSMUSG00000051331	49123	9882694	1	0	0	0	0	0
10090	MGI:109482	ENSMUSG00000034656	46452	9882694	1	1	0	0	0	0
10090	MGI:95718	ENSMUSG00000034520	57280	7807524	1	1	0	0	0	0
10090	MGI:97588	ENSMUSG00000004842	45878	7328047	1	0	0	0	0	0
10090	MGI:88490	ENSMUSG00000032291	44710	7556883	1	1	0	0	0	0
10090	MGI:95742	ENSMUSG00000024026	42040	3334724	1	1	0	0	0	0
10090	MGI:95904	ENSMUSG00000061232	43677	3334724	1	1	0	0	0	0
10090	MGI:96548	ENSMUSG00000027720	38462	7595226	1	1	0	0	0	0
10090	MGI:97849	ENSMUSG00000032864	55890	7595226	1	1	0	0	0	0
10090	MGI:99602	ENSMUSG00000030607	50076	1757493	1	0	0	0	0	0
10090	MGI:95566	ENSMUSG00000026193	43614	1757493	0	0	0	0	0	0
10090	MGI:894698	ENSMUSG00000001508	56619	9196068	1	1	0	1	1	0
10090	MGI:96182	ENSMUSG00000018973	56713	11880356	1	0	0	0	0	0
10090	MGI:96184	ENSMUSG00000048763	56708	11880356	1	1	0	0	0	0
10090	MGI:107813	ENSMUSG00000062380	52757	11880356	1	0	0	0	0	0
10090	MGI:96175	ENSMUSG00000079560	41868	11880356	1	1	0	0	0	0
10090	MGI:95517	ENSMUSG00000031074	56095	11880356	1	0	0	0	0	0
10090	MGI:96083	ENSMUSG00000062991	39528	11880356	1	0	0	0	0	0
10090	MGI:95296	ENSMUSG00000037868	43315	11880356	1	1	0	0	0	0
10090	MGI:101791	ENSMUSG00000042258	49522	11880356	1	0	0	0	0	0
10090	MGI:1100882	ENSMUSG00000012520	46828	11880356	1	0	0	0	0	0
10090	MGI:104555	ENSMUSG00000074622	57718	11880356	1	1	0	0	0	0
10090	MGI:107706	ENSMUSG00000031239	49663	8702637	1	1	0	0	0	0
10090	MGI:1339365	ENSMUSG00000067586	41516	12401212	1	0	0	0	0	0
10090	MGI:99569	ENSMUSG00000043895	37347	12401212	1	0	0	0	0	0
10090	MGI:2150641	ENSMUSG00000045087	37656	12401212	1	0	0	0	0	0
10090	MGI:97537	ENSMUSG00000020717	57458	12401212	1	0	0	0	0	0
10090	MGI:1929469	ENSMUSG00000036832	52816	12401212	1	0	0	0	0	0
10090	MGI:108429	ENSMUSG00000038668	46929	12401212	1	0	0	0	0	0
10090	MGI:88329	ENSMUSG00000016494	54937	12401212	1	0	0	0	0	0
10090	MGI:1858422	ENSMUSG00000031861	42929	12401212	1	0	0	0	0	0
10090	MGI:1333809	ENSMUSG00000044199	48714	12401212	1	0	0	0	0	0
10090	MGI:1096355	ENSMUSG00000045092	50442	12401212	1	0	0	0	0	0
10090	MGI:95299	ENSMUSG00000021116	39807	10882104	1	0	0	0	0	0
10090	MGI:1276533	ENSMUSG00000005886	36573	10882104	1	0	0	0	0	0
10090	MGI:1276535	ENSMUSG00000027678	57904	10882104	1	0	0	0	0	0
10090	MGI:98834	ENSMUSG00000059552	53538	10882104	0	0	0	0	0	0
10090	MGI:1098274	ENSMUSG00000006724	52225	10882104	1	0	0	0	0	0
10090	MGI:1100846	ENSMUSG00000018160	56846	10882104	1	1	0	0	0	0
10090	MGI:1276523	ENSMUSG00000020647	35368	10882104	1	0	0	0	0	0
10090	MGI:101839	ENSMUSG00000030432	37311	10882104	1	0	0	0	0	0
10090	MGI:97175	ENSMUSG00000015222	43158	10882104	1	0	0	0	0	0
10090	MGI:95707	ENSMUSG00000020713	57435	10882104	1	0	0	0	0	0
10090	MGI:95640	ENSMUSG00000057666	50438	10882104	0	0	0	0	0	0
10090	MGI:97856	ENSMUSG00000037992	56934	10882104	0	0	0	0	0	0
10090	MGI:88390	ENSMUSG00000028298	42097	10882104	1	0	0	0	0	0
10090	MGI:98214	ENSMUSG00000015846	47904	10882104	0	0	0	0	0	0
10090	MGI:98848	ENSMUSG00000027857	48351	10882104	1	0	0	0	0	0
10090	MGI:104913	ENSMUSG00000058835	44733	9986727	1	0	0	0	0	0
10090	MGI:96552	ENSMUSG00000018914	49904	9986727	0	0	0	0	0	0
10090	MGI:87859	ENSMUSG00000026842	49779	9986727	1	0	0	0	0	0
10090	MGI:102806	ENSMUSG00000052155	52010	9986727	1	0	0	0	0	0
10090	MGI:107637	ENSMUSG00000026750	51756	9986727	1	0	0	0	0	0
10090	MGI:97492	ENSMUSG00000026976	45083	9986727	1	0	0	0	0	0
10090	MGI:1313291	ENSMUSG00000018377	56437	9986727	1	0	0	1	1	0
10090	MGI:102764	ENSMUSG00000038805	52043	9889003	1	0	0	0	0	0
10090	MGI:88335	ENSMUSG00000023274	50241	10929051	1	1	0	0	0	0
10090	MGI:98297	ENSMUSG00000002633	41006	8270769	1	1	0	0	0	0
10090	MGI:1338755	ENSMUSG00000001313	57183	10101234	1	0	0	1	0	0
10090	MGI:98968	ENSMUSG00000016458	56122	1684639	1	0	0	0	0	0
10090	MGI:97490	ENSMUSG00000027168	56137	1684639	1	1	0	0	0	0
10090	MGI:97551	ENSMUSG00000037202	42216	7888681	0	0	0	0	0	0
10090	MGI:1333743	ENSMUSG00000046805	40164	7888681	1	1	0	1	0	0
10090	MGI:1195272	ENSMUSG00000059327	48158	2296595	1	0	0	0	0	0
10090	MGI:88574	ENSMUSG00000015340	38613	2296595	1	0	0	0	0	0
10090	MGI:1349419	ENSMUSG00000036932	42350	2296595	1	0	0	0	0	0
10090	MGI:95048	ENSMUSG00000032806	46519	2296595	1	0	0	0	0	0
10090	MGI:97250	ENSMUSG00000022346	38174	11520670	1	0	0	0	0	0
10090	MGI:1099440	ENSMUSG00000039231	38125	11520670	1	1	0	0	0	0
10090	MGI:96021	ENSMUSG00000073940	52851	338418	1	0	0	0	0	0
10090	MGI:96022	ENSMUSG00000052305	52874	338418	0	0	0	0	0	0
10090	MGI:104798	ENSMUSG00000024401	45638	7629174	1	1	0	0	0	0
10090	MGI:94909	ENSMUSG00000045103	47162	9094055	1	1	0	0	0	0
10090	MGI:1352452	ENSMUSG00000030551	49864	11382775	1	0	0	0	0	0
10090	MGI:95824	ENSMUSG00000024431	38400	11382775	0	0	0	0	0	0
10090	MGI:1334444	ENSMUSG00000022306	36932	11382775	1	1	0	0	0	0
10090	MGI:1352453	ENSMUSG00000002393	44128	11382775	1	0	0	0	0	0
10090	MGI:95664	ENSMUSG00000021944	44647	11382775	0	0	0	0	0	0
10090	MGI:97747	ENSMUSG00000000440	48522	11382775	0	0	0	0	0	0
10090	MGI:1342774	ENSMUSG00000029167	45663	11382775	0	0	0	0	0	0
10090	MGI:98214	ENSMUSG00000015846	47904	11382775	0	0	0	0	0	0
10090	MGI:97596	ENSMUSG00000052889	54420	10934237	1	0	0	0	0	0
10090	MGI:1097680	ENSMUSG00000040552	49826	9164946	1	1	0	1	0	0
10090	MGI:109149	ENSMUSG00000029126	44748	9013775	1	1	0	0	0	0
10090	MGI:2449057	ENSMUSG00000029777	42175	11172710	0	0	0	0	0	0
10090	MGI:1196389	ENSMUSG00000039176	50145	11172710	0	0	0	0	0	0
10090	MGI:1354947	ENSMUSG00000020718	57465	11172710	1	0	0	0	0	0
10090	MGI:102707	ENSMUSG00000003070	47092	9053851	1	1	0	0	0	0
10090	MGI:99612	ENSMUSG00000052504	45820	9053851	0	0	0	0	0	0
10090	MGI:95276	ENSMUSG00000028289	41421	9053851	0	0	0	0	0	0
10090	MGI:107444	ENSMUSG00000048915	50244	9053851	1	1	0	0	0	0
10090	MGI:98277	ENSMUSG00000026235	45287	9053851	0	0	0	0	0	0
10090	MGI:102708	ENSMUSG00000031217	48123	9053851	1	0	0	0	0	0
10090	MGI:106644	ENSMUSG00000028039	44155	9053851	1	1	0	0	0	0
10090	MGI:109378	ENSMUSG00000028661	55855	9053851	1	1	0	0	0	0
10090	MGI:108034	ENSMUSG00000055540	45743	9053851	0	0	0	0	0	0
10090	MGI:99654	ENSMUSG00000029245	48487	9053851	0	0	0	0	0	0
10090	MGI:103236	ENSMUSG00000027954	44141	9053851	1	0	0	0	0	0
10090	MGI:109131	ENSMUSG00000014813	45656	11306181	1	1	0	0	0	0
10090	MGI:97312	ENSMUSG00000028163	51974	9918791	0	0	0	0	0	0
10090	MGI:95661	ENSMUSG00000031162	38110	9918791	0	0	0	0	0	0
10090	MGI:1332243	ENSMUSG00000028381	47181	9918791	1	1	0	1	0	0
10090	MGI:105043	ENSMUSG00000019256	36643	9918791	0	0	0	0	0	0
10090	MGI:96787	ENSMUSG00000034394	41600	11435700	1	0	0	0	0	0
10090	MGI:96560	ENSMUSG00000021756	49172	11435700	0	0	0	0	0	0
10090	MGI:96788	ENSMUSG00000054263	35455	11435700	0	0	0	0	0	0
10090	MGI:87936	ENSMUSG00000045318	44016	9415717	1	0	0	0	0	0
10090	MGI:87935	ENSMUSG00000058620	57017	9415717	1	0	0	0	0	0
10090	MGI:87934	ENSMUSG00000033717	47300	9415717	1	0	0	0	0	0
10090	MGI:1201409	ENSMUSG00000006705	42465	10373562	1	0	0	0	0	0
10090	MGI:96182	ENSMUSG00000018973	56713	10373562	0	0	0	0	0	0
10090	MGI:96183	ENSMUSG00000075588	56710	10373562	1	1	0	0	0	0
10090	MGI:104717	ENSMUSG00000020160	44431	10373562	1	0	0	0	0	0
10090	MGI:105053	ENSMUSG00000029657	56355	10066425	1	1	0	0	0	0
10090	MGI:107668	ENSMUSG00000070903	49810	1422836	1	0	0	0	0	0
10090	MGI:107656	ENSMUSG00000055170	51725	1422836	1	1	0	0	0	0
10090	MGI:1330861	ENSMUSG00000027797	39650	10036192	1	0	0	0	0	0
10090	MGI:1098283	ENSMUSG00000020893	53249	9616112	1	1	0	0	0	0
10090	MGI:1096381	ENSMUSG00000055116	53907	9616112	1	0	0	0	0	0
10090	MGI:99698	ENSMUSG00000029238	47917	9616112	1	1	0	0	0	0
10090	MGI:107654	ENSMUSG00000022965	47201	1826681	1	1	0	0	0	0
10090	MGI:107655	ENSMUSG00000020009	37049	1826681	0	1	0	0	0	0
10090	MGI:107656	ENSMUSG00000055170	51725	1826681	0	0	0	0	0	0
10090	MGI:88179	ENSMUSG00000029335	50167	11138004	1	1	0	0	0	0
10090	MGI:96537	ENSMUSG00000016529	49911	11472326	1	1	0	0	0	0
10090	MGI:97440	ENSMUSG00000027584	58165	9507149	1	1	0	0	0	0
10090	MGI:105308	ENSMUSG00000045731	44943	9507149	1	0	0	0	0	0
10090	MGI:95804	ENSMUSG00000031584	39717	10550328	0	0	0	0	0	0
10090	MGI:88271	ENSMUSG00000027187	55981	10550328	0	0	0	0	0	0
10090	MGI:97769	ENSMUSG00000079037	57182	10550328	1	1	0	0	0	0
10090	MGI:105980	ENSMUSG00000055022	45373	7609617	1	0	0	0	0	0
10090	MGI:98834	ENSMUSG00000059552	53538	11980714	1	1	0	0	0	0
10090	MGI:1309511	ENSMUSG00000029283	50995	11980714	1	1	0	0	0	0
10090	MGI:97451	ENSMUSG00000021848	40628	12095673	0	0	0	0	0	0
10090	MGI:95388	ENSMUSG00000043969	48262	12095673	1	1	0	0	0	0
10090	MGI:1277163	ENSMUSG00000006270	48207	12095673	0	0	0	0	0	0
10090	MGI:97490	ENSMUSG00000027168	56137	12095673	0	0	0	0	0	0
10090	MGI:1352451	ENSMUSG00000069171	46095	12095673	0	0	0	0	0	0
10090	MGI:104744	ENSMUSG00000041695	57561	7707353	1	1	0	0	0	0
10090	MGI:97598	ENSMUSG00000021948	37892	8995230	1	1	0	0	0	0
10090	MGI:97599	ENSMUSG00000045038	52069	8995230	0	1	0	0	0	0
10090	MGI:96607	ENSMUSG00000030786	55042	8995230	0	0	0	0	0	0
10090	MGI:94904	ENSMUSG00000020871	56633	11069141	1	0	0	0	0	0
10090	MGI:94902	ENSMUSG00000023391	53922	11069141	1	0	0	0	0	0
10090	MGI:94903	ENSMUSG00000001510	56632	11069141	1	1	0	0	0	0
10090	MGI:94901	ENSMUSG00000041911	53915	11069141	1	1	0	0	0	0
10090	MGI:101926	ENSMUSG00000029755	36310	11069141	1	1	0	0	0	0
10090	MGI:101927	ENSMUSG00000029754	36304	11069141	1	1	0	0	0	0
10090	MGI:95713	ENSMUSG00000050953	41032	8941706	1	1	0	0	0	0
10090	MGI:88127	ENSMUSG00000060802	56794	6356130	1	0	0	0	0	0
10090	MGI:95891	ENSMUSG00000000031	55948	1688465	0	0	0	0	0	0
10090	MGI:95564	ENSMUSG00000000838	43858	7633450	1	1	0	0	0	0
10090	MGI:98280	ENSMUSG00000026580	53057	10447722	1	0	0	0	0	0
10090	MGI:98278	ENSMUSG00000026582	53036	10447722	1	1	0	0	0	0
10090	MGI:107656	ENSMUSG00000055170	51725	10447722	0	1	0	0	0	0
10090	MGI:104798	ENSMUSG00000024401	45638	10447722	0	1	0	0	0	0
10090	MGI:96537	ENSMUSG00000016529	49911	10447722	0	1	0	0	0	0
10090	MGI:96548	ENSMUSG00000027720	38462	10447722	0	1	0	0	0	0
10090	MGI:96556	ENSMUSG00000000869	49672	10447722	0	1	0	0	0	0
10090	MGI:1355310	ENSMUSG00000026307	47622	10692412	1	1	0	1	1	0
10090	MGI:1927947	ENSMUSG00000037072	52516	10692412	0	0	0	0	0	0
10090	MGI:96974	ENSMUSG00000019966	50646	10706703	1	0	0	0	0	0
10090	MGI:88346	ENSMUSG00000053977	43278	10706703	0	0	0	0	0	0
10090	MGI:97312	ENSMUSG00000028163	51974	1711041	0	0	0	0	0	0
10090	MGI:96031	ENSMUSG00000026874	51053	1711041	1	0	0	0	0	0
10090	MGI:88228	ENSMUSG00000073418	44798	1711041	0	1	0	0	0	0
10090	MGI:1099800	ENSMUSG00000025225	46206	1711041	0	0	0	0	0	0
10090	MGI:103290	ENSMUSG00000024927	36477	1711041	0	0	0	0	0	0
10090	MGI:1342293	ENSMUSG00000030742	54557	12065840	1	1	0	0	0	0
10090	MGI:97615	ENSMUSG00000016933	57723	12065840	1	1	0	0	0	0
10090	MGI:88460	ENSMUSG00000020241	45046	1975791	1	0	0	0	0	0
10090	MGI:104589	ENSMUSG00000059430	44608	1975791	1	0	0	0	0	0
10090	MGI:87971	ENSMUSG00000019986	37293	1975791	1	0	0	0	0	0
10090	MGI:88351	ENSMUSG00000019942	43490	1975791	1	0	0	0	0	0
10090	MGI:107656	ENSMUSG00000055170	51725	1975791	1	0	0	0	0	0
10090	MGI:88190	ENSMUSG00000002413	39734	1975791	1	0	0	0	0	0
10090	MGI:96432	ENSMUSG00000020053	49627	1975791	1	0	0	0	0	0
10090	MGI:101761	ENSMUSG00000056758	51839	1975791	1	0	0	0	0	0
10090	MGI:88459	ENSMUSG00000001119	45110	1975791	1	0	0	0	0	0
10090	MGI:97473	ENSMUSG00000020051	49613	1975791	1	0	0	0	0	0
10090	MGI:98217	ENSMUSG00000033208	44746	1975791	1	0	0	0	0	0
10090	MGI:1352467	ENSMUSG00000019768	35996	1975791	1	0	0	0	0	0
10090	MGI:88141	ENSMUSG00000009681	44135	1975791	1	0	0	0	0	0
10090	MGI:97249	ENSMUSG00000019982	37337	1975791	1	0	0	0	0	0
10090	MGI:95602	ENSMUSG00000019843	39159	1975791	1	0	0	0	0	0
10090	MGI:97999	ENSMUSG00000019893	40658	1975791	1	0	0	0	0	0
10090	MGI:95727	ENSMUSG00000025407	52474	1975791	1	0	0	0	0	0
10090	MGI:96787	ENSMUSG00000034394	41600	10077599	0	1	0	0	0	0
10090	MGI:103038	ENSMUSG00000004040	57120	10077599	1	0	0	0	0	0
10090	MGI:95938	ENSMUSG00000055413	45840	6088985	1	0	0	0	0	0
10090	MGI:95959	ENSMUSG00000054128	46560	6088985	1	0	0	0	0	0
10090	MGI:95931	ENSMUSG00000079507	45794	6088985	1	0	0	0	0	0
10090	MGI:95935	ENSMUSG00000073409	45856	6088985	1	0	0	1	0	0
10090	MGI:95936	ENSMUSG00000060550	45894	6088985	1	0	0	1	0	0
10090	MGI:95937	ENSMUSG00000055413	45840	6088985	1	0	0	0	0	0
10090	MGI:95896	ENSMUSG00000073411	45742	6088985	1	0	0	0	0	0
10090	MGI:95965	ENSMUSG00000056116	46436	6088985	1	0	0	0	0	0
10090	MGI:95942	ENSMUSG00000056116	46436	6088985	1	0	0	0	0	0
10090	MGI:95904	ENSMUSG00000061232	43677	6088985	1	0	0	0	0	0
10090	MGI:95929	ENSMUSG00000067235	45919	6088985	1	0	0	0	0	0
10090	MGI:95928	ENSMUSG00000079507	45794	6088985	1	0	0	0	0	0
10090	MGI:98834	ENSMUSG00000059552	53538	11359911	1	0	0	0	0	0
10090	MGI:1340806	ENSMUSG00000026496	54372	11359911	1	0	0	0	0	0
10090	MGI:102845	ENSMUSG00000021070	43803	8302267	1	0	0	1	0	0
10090	MGI:97394	ENSMUSG00000030934	55386	8314581	0	0	0	0	0	0
10090	MGI:94885	ENSMUSG00000026208	45018	11743361	1	1	0	0	0	0
10090	MGI:97503	ENSMUSG00000027342	57190	11743361	1	0	0	0	0	0
10090	MGI:97430	ENSMUSG00000029605	53640	8207238	1	0	0	0	0	0
10090	MGI:97429	ENSMUSG00000066861	53675	8207238	1	0	0	0	0	0
10090	MGI:107656	ENSMUSG00000055170	51725	8207238	0	1	0	0	0	0
10090	MGI:97568	ENSMUSG00000028970	38429	8172879	1	1	0	0	0	0
10090	MGI:97570	ENSMUSG00000040584	38401	8172879	1	1	0	0	0	0
10090	MGI:97368	ENSMUSG00000029019	56510	12124219	1	0	0	0	0	0
10090	MGI:97367	ENSMUSG00000041616	56512	12124219	1	0	0	0	0	0
10090	MGI:97371	ENSMUSG00000027931	45127	12124219	1	1	0	0	0	0
10090	MGI:97856	ENSMUSG00000037992	56934	10807954	0	0	0	0	0	0
10090	MGI:1352465	ENSMUSG00000005897	50376	10807954	1	0	0	0	0	0
10090	MGI:98215	ENSMUSG00000039656	43816	10807954	0	0	0	0	0	0
10090	MGI:98504	ENSMUSG00000029556	52775	8621642	0	0	0	0	0	0
10090	MGI:103150	ENSMUSG00000027202	56857	8621642	1	1	0	1	0	0
10090	MGI:95739	ENSMUSG00000026473	52098	10411642	0	0	0	0	0	0
10090	MGI:88138	ENSMUSG00000057329	48777	2183011	1	1	0	0	0	0
10090	MGI:95407	ENSMUSG00000029711	55461	8566749	0	0	0	0	0	0
10090	MGI:95408	ENSMUSG00000006235	38305	8566749	1	1	0	0	0	0
10090	MGI:96024	ENSMUSG00000052217	52895	8566749	0	0	0	0	0	0
10090	MGI:96021	ENSMUSG00000073940	52851	8566749	1	0	0	0	0	0
10090	MGI:96015	ENSMUSG00000069919	46544	8566749	1	0	0	0	0	0
10090	MGI:1342771	ENSMUSG00000054191	46799	8566749	1	0	0	0	0	0
10090	MGI:88005	ENSMUSG00000031354	53782	8392462	1	1	0	0	0	0
10090	MGI:96621	ENSMUSG00000020395	48074	7934162	0	1	0	0	0	0
10090	MGI:98662	ENSMUSG00000029217	47320	7934162	1	1	0	0	0	0
10090	MGI:1096879	ENSMUSG00000059363	41756	9331900	1	1	0	0	0	0
10090	MGI:1349164	ENSMUSG00000017009	57813	8875948	0	0	0	0	0	0
10090	MGI:1349165	ENSMUSG00000022261	36243	8875948	0	0	0	0	0	0
10090	MGI:1349162	ENSMUSG00000020592	35444	8875948	1	0	0	0	0	0
10090	MGI:1342284	ENSMUSG00000029188	45898	10610722	1	0	0	0	0	0
10090	MGI:98834	ENSMUSG00000059552	53538	9001226	1	1	0	0	0	0
10090	MGI:98467	ENSMUSG00000031144	37470	8530041	1	0	0	0	0	0
10090	MGI:98511	ENSMUSG00000000134	37705	8530041	1	0	0	0	0	0
10090	MGI:87990	ENSMUSG00000025270	51941	8530041	0	0	0	0	0	0
10090	MGI:103569	ENSMUSG00000015342	38590	8530041	1	0	0	0	0	0
10090	MGI:95661	ENSMUSG00000031162	38110	8530041	1	0	0	0	0	0
10090	MGI:97545	ENSMUSG00000001128	40016	8530041	1	0	0	0	0	0
10090	MGI:88574	ENSMUSG00000015340	38613	8530041	1	1	0	0	0	0
10090	MGI:99486	ENSMUSG00000004317	37219	8530041	1	0	0	0	0	0
10090	MGI:88313	ENSMUSG00000070348	56104	11532865	1	0	0	0	0	0
10090	MGI:97503	ENSMUSG00000027342	57190	11532865	1	1	0	0	0	0
10090	MGI:103076	ENSMUSG00000022479	46127	11532865	1	1	0	0	0	0
10090	MGI:104797	ENSMUSG00000024402	45666	6334807	1	0	0	0	0	0
10090	MGI:104798	ENSMUSG00000024401	45638	9874578	1	1	0	0	0	0
10090	MGI:104993	ENSMUSG00000057722	50818	9874578	1	1	0	0	0	0
10090	MGI:104663	ENSMUSG00000059201	37703	9874578	1	1	0	0	0	0
10090	MGI:88587	ENSMUSG00000032274	44437	9630396	1	1	0	0	0	0
10090	MGI:98400	ENSMUSG00000021594	44897	9630396	1	0	0	0	0	0
10090	MGI:1915935	ENSMUSG00000024738	39447	11915945	1	0	0	0	0	0
10090	MGI:99512	ENSMUSG00000035373	55864	1613466	0	0	0	0	0	0
10090	MGI:101878	ENSMUSG00000009185	55874	1613466	1	0	0	0	0	0
10090	MGI:98259	ENSMUSG00000035385	55859	1613466	0	0	0	0	0	0
10090	MGI:98880	ENSMUSG00000004651	51005	7608332	1	0	0	0	0	0
10090	MGI:97631	ENSMUSG00000018217	52426	8527854	1	1	0	0	0	0
10090	MGI:97623	ENSMUSG00000031425	50876	8527854	1	0	0	0	0	0
10090	MGI:96925	ENSMUSG00000041607	43169	8527854	1	0	0	0	0	0
10090	MGI:96189	ENSMUSG00000056648	56697	1349742	1	1	1	0	0	1
10090	MGI:99837	ENSMUSG00000059908	49591	2578455	1	0	0	0	0	0
10090	MGI:2449119	ENSMUSG00000030111	49575	2578455	0	0	0	0	0	0
10090	MGI:97914	ENSMUSG00000030324	48689	7822160	1	1	0	0	0	0
10090	MGI:87920	ENSMUSG00000028494	49533	7822160	0	0	0	0	0	0
10090	MGI:1197515	ENSMUSG00000060969	45014	11238910	1	0	0	0	0	0
10090	MGI:109183	ENSMUSG00000022523	41046	11238910	1	0	0	0	0	0
10090	MGI:1334446	ENSMUSG00000031586	39772	11238910	1	0	0	0	0	0
10090	MGI:97255	ENSMUSG00000040752	42277	11238910	1	0	0	0	0	0
10090	MGI:1338820	ENSMUSG00000030046	45678	11238910	1	0	0	0	0	0
10090	MGI:1913356	ENSMUSG00000041476	52685	11238910	1	0	0	0	0	0
10090	MGI:97272	ENSMUSG00000013936	53912	11238910	1	0	0	0	0	0
10090	MGI:97622	ENSMUSG00000038583	40850	11238910	1	0	0	0	0	0
10090	MGI:1197522	ENSMUSG00000031734	48052	11238910	1	0	0	0	0	0
10090	MGI:1197526	ENSMUSG00000001504	45028	11238910	1	0	0	0	0	0
10090	MGI:103577	ENSMUSG00000037335	50464	11238910	1	0	0	0	0	0
10090	MGI:1355275	ENSMUSG00000021604	45048	11238910	1	1	0	0	0	0
10090	MGI:108023	ENSMUSG00000051159	48851	11238910	1	0	0	0	0	0
10090	MGI:1859086	ENSMUSG00000031737	48075	11238910	1	0	0	0	0	0
10090	MGI:97367	ENSMUSG00000041616	56512	11238910	1	0	0	0	0	0
10090	MGI:1352452	ENSMUSG00000030551	49864	11238910	1	0	0	0	0	0
10090	MGI:97268	ENSMUSG00000059741	53680	11238910	1	1	0	0	0	0
10090	MGI:107495	ENSMUSG00000020469	42524	11238910	1	0	0	0	0	0
10090	MGI:87902	ENSMUSG00000031972	52880	11238910	1	0	0	0	0	0
10090	MGI:97267	ENSMUSG00000061086	57368	11238910	1	0	0	0	0	0
10090	MGI:97368	ENSMUSG00000029019	56510	11238910	1	0	0	0	0	0
10090	MGI:103580	ENSMUSG00000038193	41668	11238910	1	0	0	0	0	0
10090	MGI:2155600	ENSMUSG00000053093	42323	11238910	1	0	0	0	0	0
10090	MGI:102541	ENSMUSG00000018263	53440	11238910	1	0	0	0	0	0
10090	MGI:1334444	ENSMUSG00000022306	36932	11238910	1	0	0	0	0	0
10090	MGI:107423	ENSMUSG00000021224	40734	11922143	1	0	0	0	0	0
10090	MGI:894702	ENSMUSG00000063160	42263	11922143	1	0	0	0	0	0
10090	MGI:2155959	ENSMUSG00000016520	56234	11922143	1	0	0	1	1	0
10090	MGI:1278335	ENSMUSG00000029228	47715	11922143	1	0	0	0	0	0
10090	MGI:102778	ENSMUSG00000024134	52047	8617500	0	1	0	0	0	0
10090	MGI:102780	ENSMUSG00000051367	39028	8617500	1	1	0	0	0	0
10090	MGI:97252	ENSMUSG00000000435	50890	9600108	1	0	0	0	0	0
10090	MGI:95758	ENSMUSG00000018566	53927	9600108	1	0	0	0	0	0
10090	MGI:87902	ENSMUSG00000031972	52880	9600108	1	0	0	0	0	0
10090	MGI:95755	ENSMUSG00000028645	53685	9600108	1	0	0	0	0	0
10090	MGI:97276	ENSMUSG00000026459	50589	9600108	1	0	0	0	0	0
10090	MGI:87904	ENSMUSG00000029580	55932	9600108	1	0	0	0	0	0
10090	MGI:97275	ENSMUSG00000009471	48435	9600108	0	0	0	0	0	0
10090	MGI:1099787	ENSMUSG00000032942	51961	9600108	1	0	0	1	0	0
10090	MGI:109354	ENSMUSG00000033685	51969	9600108	1	0	0	0	0	0
10090	MGI:98894	ENSMUSG00000031710	45787	9600108	1	0	0	0	0	0
10090	MGI:95640	ENSMUSG00000057666	50438	9600108	0	0	0	0	0	0
10090	MGI:1315197	ENSMUSG00000000628	44138	9600108	0	0	0	0	0	0
10090	MGI:96224	ENSMUSG00000025499	55722	1747936	1	1	0	0	0	0
10090	MGI:98834	ENSMUSG00000059552	53538	11890468	1	1	0	0	0	0
10090	MGI:97877	ENSMUSG00000032454	50996	12016134	1	0	0	0	0	0
10090	MGI:96557	ENSMUSG00000036117	49727	9316484	0	0	0	0	0	0
10090	MGI:96537	ENSMUSG00000016529	49911	9316484	0	1	0	0	0	0
10090	MGI:96392	ENSMUSG00000037405	37384	9316484	1	1	0	0	0	0
10090	MGI:102784	ENSMUSG00000030782	55111	11546764	1	0	0	0	0	0
10090	MGI:1916503	ENSMUSG00000038086	43923	11546764	0	0	0	0	0	0
10090	MGI:1313269	ENSMUSG00000015001	38349	9027484	1	0	0	0	0	0
10090	MGI:96432	ENSMUSG00000020053	49627	11116089	0	1	0	0	0	0
10090	MGI:104663	ENSMUSG00000059201	37703	11116089	0	1	0	0	0	0
10090	MGI:1858209	ENSMUSG00000059991	56073	10748068	1	1	0	0	0	0
10090	MGI:1349765	ENSMUSG00000032320	45035	10748068	0	0	0	0	0	0
10090	MGI:1920590	ENSMUSG00000022421	42244	10748068	0	1	0	0	0	0
10090	MGI:107811	ENSMUSG00000025582	57886	10748068	1	1	0	0	0	0
10090	MGI:101775	ENSMUSG00000075122	43542	7544393	1	0	0	0	0	0
10090	MGI:88327	ENSMUSG00000026012	42317	7544393	1	0	0	0	0	0
10090	MGI:88556	ENSMUSG00000026011	42336	7544393	1	0	0	0	0	0
10090	MGI:96548	ENSMUSG00000027720	38462	7544393	0	0	0	0	0	0
10090	MGI:101773	ENSMUSG00000022901	42901	7544393	0	0	0	0	0	0
10090	MGI:87859	ENSMUSG00000026842	49779	11864995	1	0	0	0	0	0
10090	MGI:88537	ENSMUSG00000032312	45565	11864995	0	0	0	0	0	0
10090	MGI:95566	ENSMUSG00000026193	43614	11864995	0	0	0	0	0	0
10090	MGI:2137495	ENSMUSG00000020542	52538	11439182	1	0	0	1	1	0
10090	MGI:106658	ENSMUSG00000015605	48198	11439182	1	0	0	0	0	0
10090	MGI:99547	ENSMUSG00000076937	4858	3122215	0	0	0	0	0	0
10090	MGI:99546	ENSMUSG00000076929	4845	3122215	0	0	0	0	0	0
10090	MGI:97846	ENSMUSG00000033220	41553	7889565	0	0	0	0	0	0
10090	MGI:87859	ENSMUSG00000026842	49779	7889565	0	0	0	0	0	0
10090	MGI:88141	ENSMUSG00000009681	44135	7889565	1	1	0	0	0	0
10090	MGI:98539	ENSMUSG00000055602	36354	1572657	0	0	0	0	0	0
10090	MGI:98535	ENSMUSG00000068039	36260	1572657	1	0	0	0	0	0
10090	MGI:97620	ENSMUSG00000059481	36140	1572657	1	0	0	0	0	0
10090	MGI:97360	ENSMUSG00000029361	53292	12351742	1	1	0	0	0	0
10090	MGI:109280	ENSMUSG00000036639	55798	11376688	1	1	0	0	0	0
10090	MGI:87859	ENSMUSG00000026842	49779	2065353	1	1	0	0	0	0
10090	MGI:96573	ENSMUSG00000000215	55956	8421685	1	1	0	0	0	0
10090	MGI:96572	ENSMUSG00000035804	47028	8421685	1	0	0	0	0	0
10090	MGI:87853	ENSMUSG00000027596	57558	9054949	0	0	0	0	0	0
10090	MGI:99456	ENSMUSG00000074037	52748	9054949	1	1	0	0	0	0
10090	MGI:1924148	ENSMUSG00000045994	38790	12383500	0	1	0	0	0	0
10090	MGI:2389490	ENSMUSG00000026156	37326	12383500	1	1	0	1	1	0
10090	MGI:104747	ENSMUSG00000027499	36166	11359903	1	1	0	0	0	0
10090	MGI:101937	ENSMUSG00000019876	41088	11359903	1	1	0	0	0	0
10090	MGI:104798	ENSMUSG00000024401	45638	11259402	0	0	0	0	0	0
10090	MGI:109354	ENSMUSG00000033685	51969	11259402	1	1	0	0	0	0
10090	MGI:1099787	ENSMUSG00000032942	51961	11259402	1	1	0	0	0	0
10090	MGI:104740	ENSMUSG00000022383	44154	11259402	1	1	0	0	0	0
10090	MGI:1858222	ENSMUSG00000059248	57784	10666245	1	1	0	1	1	0
10090	MGI:1914131	ENSMUSG00000029998	45271	12151402	1	1	0	0	0	0
10090	MGI:99215	ENSMUSG00000004948	55264	1358806	1	0	0	0	0	0
10090	MGI:95407	ENSMUSG00000029711	55461	1358806	1	0	0	0	0	0
10090	MGI:87876	ENSMUSG00000023328	55416	1358806	1	1	0	0	0	0
10090	MGI:96739	ENSMUSG00000028832	55597	2760073	1	0	0	0	0	0
10090	MGI:95489	ENSMUSG00000027204	56868	10097121	1	1	0	0	0	0
10090	MGI:99478	ENSMUSG00000029193	46031	9245702	1	1	0	1	0	0
10090	MGI:96787	ENSMUSG00000034394	41600	3127201	1	0	0	1	0	0
10090	MGI:893580	ENSMUSG00000057729	46513	9187364	1	1	0	1	1	0
10090	MGI:88216	ENSMUSG00000031264	50410	3875649	1	0	0	0	0	0
10090	MGI:96610	ENSMUSG00000025809	53268	11891179	0	0	0	0	0	0
10090	MGI:97528	ENSMUSG00000000489	42346	11891179	0	0	0	0	0	0
10090	MGI:87909	ENSMUSG00000035783	43093	11891179	1	0	0	0	0	0
10090	MGI:98664	ENSMUSG00000006386	50018	11891179	0	0	0	0	0	0
10090	MGI:95392	ENSMUSG00000026814	50382	11891179	0	0	0	0	0	0
10090	MGI:98372	ENSMUSG00000001280	48415	12573541	0	0	0	0	0	0
10090	MGI:95295	ENSMUSG00000038418	37051	12573541	0	0	0	0	0	0
10090	MGI:1194488	ENSMUSG00000037771	57707	12573541	1	1	0	1	0	0
10090	MGI:99414	ENSMUSG00000021379	40926	9838043	1	1	0	1	0	0
10090	MGI:97281	ENSMUSG00000039542	43666	9922458	1	1	0	0	0	0
10090	MGI:96572	ENSMUSG00000035804	47028	9922458	1	0	0	0	0	0
10090	MGI:102851	ENSMUSG00000029644	56243	9922458	1	0	0	0	0	0
10090	MGI:88355	ENSMUSG00000024304	35767	9922458	1	0	0	0	0	0
10090	MGI:96573	ENSMUSG00000000215	55956	9922458	1	0	0	0	0	0
10090	MGI:95674	ENSMUSG00000000394	53066	9922458	1	0	0	0	0	0
10090	MGI:88354	ENSMUSG00000000303	50290	9922458	1	0	0	0	0	0
10090	MGI:94862	ENSMUSG00000021609	45105	9888856	1	1	0	0	0	0
10090	MGI:95621	ENSMUSG00000033676	49284	10501199	1	0	0	0	0	0
10090	MGI:97810	ENSMUSG00000026395	51202	10733501	0	0	0	0	0	0
10090	MGI:96443	ENSMUSG00000076612	14597	10733501	0	0	0	0	0	0
10090	MGI:88343	ENSMUSG00000030156	51198	10733501	1	1	0	0	0	0
10090	MGI:95484	ENSMUSG00000024778	43104	8599885	0	1	0	0	0	0
10090	MGI:99255	ENSMUSG00000000817	52773	8599885	1	1	0	0	0	0
10090	MGI:96224	ENSMUSG00000025499	55722	8922043	1	1	0	1	0	0
10090	MGI:95290	ENSMUSG00000028017	51393	11518516	1	1	0	0	0	0
10090	MGI:98724	ENSMUSG00000029999	45224	11518516	1	0	0	0	0	0
10090	MGI:96070	ENSMUSG00000024486	37418	11518516	1	1	0	0	0	0
10090	MGI:95294	ENSMUSG00000020122	44206	11518516	0	0	0	0	0	0
10090	MGI:88068	ENSMUSG00000029378	49454	11518516	1	0	0	0	0	0
10090	MGI:99480	ENSMUSG00000034957	45438	2570675	1	1	0	0	0	0
10090	MGI:94203	ENSMUSG00000034875	45665	2570675	1	0	0	0	0	0
10090	MGI:95797	ENSMUSG00000036427	45267	2570675	1	0	0	0	0	0
10090	MGI:107956	ENSMUSG00000054640	51722	12502569	1	1	0	0	0	0
10090	MGI:95716	ENSMUSG00000057123	47467	12502569	1	0	0	0	0	0
10090	MGI:1277151	ENSMUSG00000025889	42767	9601701	1	1	0	0	0	0
10090	MGI:95707	ENSMUSG00000020713	57435	10974531	1	0	0	0	0	0
10090	MGI:97762	ENSMUSG00000021342	38384	10974531	0	0	0	0	0	0
10090	MGI:96607	ENSMUSG00000030786	55042	11349038	0	0	0	0	0	0
10090	MGI:107655	ENSMUSG00000020009	37049	11349038	1	1	0	0	0	0
10090	MGI:107656	ENSMUSG00000055170	51725	11349038	0	1	0	0	0	0
10090	MGI:88335	ENSMUSG00000023274	50241	11349038	0	1	0	0	0	0
10090	MGI:88591	ENSMUSG00000024365	44857	10101119	1	0	0	0	0	0
10090	MGI:87909	ENSMUSG00000035783	43093	10101119	1	0	0	0	0	0
10090	MGI:1932137	ENSMUSG00000033327	44743	10101119	1	0	0	0	0	0
10090	MGI:97537	ENSMUSG00000020717	57458	10101119	1	0	0	0	0	0
10090	MGI:97902	ENSMUSG00000030110	49004	10101119	1	0	0	0	0	0
10090	MGI:97486	ENSMUSG00000004231	45604	10101119	1	0	0	0	0	0
10090	MGI:94885	ENSMUSG00000026208	45018	10101119	1	0	0	0	0	0
10090	MGI:98968	ENSMUSG00000016458	56122	10101119	1	0	0	0	0	0
10090	MGI:99516	ENSMUSG00000015829	52520	10101119	1	0	0	0	0	0
10090	MGI:1099446	ENSMUSG00000043079	39964	10101119	1	0	0	0	0	0
10090	MGI:101922	ENSMUSG00000028364	48366	10101119	1	0	0	0	0	0
10090	MGI:102548	ENSMUSG00000002496	38375	10827137	1	1	0	0	0	0
10090	MGI:1929183	ENSMUSG00000026812	48152	10827137	0	0	0	0	0	0
10090	MGI:1346861	ENSMUSG00000021936	38979	11723137	0	0	0	0	0	0
10090	MGI:98834	ENSMUSG00000059552	53538	11723137	0	0	0	0	0	0
10090	MGI:107202	ENSMUSG00000034218	44242	11723137	1	0	0	0	0	0
10090	MGI:98474	ENSMUSG00000061762	36320	1383870	0	1	0	0	0	0
10090	MGI:98823	ENSMUSG00000005892	46751	1383870	0	1	0	0	0	0
10090	MGI:97172	ENSMUSG00000031762	48429	10614694	1	0	0	0	0	0
10090	MGI:97171	ENSMUSG00000031765	48438	10614694	1	1	0	0	0	0
10090	MGI:96176	ENSMUSG00000000942	41878	1360875	0	0	0	0	0	0
10090	MGI:96207	ENSMUSG00000079277	54217	1360875	0	0	0	0	0	0
10090	MGI:96198	ENSMUSG00000001657	48649	1360875	1	1	0	0	0	0
10090	MGI:107656	ENSMUSG00000055170	51725	9548493	1	1	0	0	0	0
10090	MGI:107936	ENSMUSG00000039217	43789	9548493	1	1	0	0	0	0
10090	MGI:96273	ENSMUSG00000021721	48759	11483665	1	1	0	0	0	0
10090	MGI:96285	ENSMUSG00000020838	55343	11483665	0	1	0	0	0	0
10090	MGI:96274	ENSMUSG00000049511	49903	11483665	1	1	0	0	0	0
10090	MGI:94909	ENSMUSG00000045103	47162	1635838	1	1	0	0	0	0
10090	MGI:97773	ENSMUSG00000059934	51651	1373228	1	0	0	0	0	0
10090	MGI:97769	ENSMUSG00000079037	57182	1373228	1	1	0	0	0	0
10090	MGI:94909	ENSMUSG00000045103	47162	7608742	1	1	0	0	0	0
10090	MGI:88139	ENSMUSG00000007659	57470	11114731	1	0	0	0	0	0
10090	MGI:87860	ENSMUSG00000026596	52333	3787260	1	0	0	0	0	0
10090	MGI:87859	ENSMUSG00000026842	49779	3787260	0	0	0	0	0	0
10090	MGI:103035	ENSMUSG00000020919	57111	9009201	0	0	0	0	0	0
10090	MGI:103036	ENSMUSG00000004043	57115	9009201	1	1	0	1	0	0
10090	MGI:97762	ENSMUSG00000021342	38384	9009201	0	0	0	0	0	0
10090	MGI:109615	ENSMUSG00000058217	42202	10886506	1	1	0	0	0	0
10090	MGI:98834	ENSMUSG00000059552	53538	8833912	1	1	0	0	0	0
10090	MGI:88059	ENSMUSG00000022892	46443	8833912	1	1	0	0	0	0
10090	MGI:98467	ENSMUSG00000031144	37470	8833912	0	0	0	0	0	0
10090	MGI:97380	ENSMUSG00000049107	50826	9880597	1	1	0	0	0	0
10090	MGI:97385	ENSMUSG00000059146	50011	9880597	1	1	0	0	0	0
10090	MGI:98280	ENSMUSG00000026580	53057	1379089	1	1	0	0	0	0
10090	MGI:87874	ENSMUSG00000020681	57403	8642790	1	1	0	0	0	0
10090	MGI:1914853	ENSMUSG00000019960	50630	12128234	1	1	0	0	0	0
10090	MGI:96086	ENSMUSG00000024986	43623	9599004	1	1	0	0	0	0
10090	MGI:97245	ENSMUSG00000025025	47145	7835718	1	0	0	1	1	0
10090	MGI:104798	ENSMUSG00000024401	45638	9307073	1	0	0	0	0	0
10090	MGI:107656	ENSMUSG00000055170	51725	9307073	0	0	0	0	0	0
10090	MGI:88343	ENSMUSG00000030156	51198	9307073	1	1	0	0	0	0
10090	MGI:97914	ENSMUSG00000030324	48689	2144827	0	0	0	0	0	0
10090	MGI:102791	ENSMUSG00000023978	48461	2144827	1	0	0	0	0	0
10090	MGI:107739	ENSMUSG00000031628	41206	11251216	1	1	0	0	0	0
10090	MGI:1101771	ENSMUSG00000058488	56403	11796525	1	1	0	0	0	0
10090	MGI:97799	ENSMUSG00000059077	53919	11796525	0	0	0	0	0	0
10090	MGI:88318	ENSMUSG00000051439	37582	8612135	1	1	0	0	0	0
10090	MGI:107656	ENSMUSG00000055170	51725	9239401	1	1	0	0	0	0
10090	MGI:88496	ENSMUSG00000049796	36741	8194481	1	1	0	0	0	0
10090	MGI:107750	ENSMUSG00000027012	53877	10049579	1	0	0	1	1	0
10090	MGI:107743	ENSMUSG00000029757	36236	10049579	1	0	0	1	1	0
10090	MGI:96591	ENSMUSG00000031627	41223	11025449	0	0	0	0	0	0
10090	MGI:1349766	ENSMUSG00000031660	47729	11025449	1	0	0	0	0	0
10090	MGI:1860374	ENSMUSG00000029910	42974	10964468	1	1	0	0	0	0
10090	MGI:98923	ENSMUSG00000034116	50122	9354466	1	1	0	0	0	0
10090	MGI:98735	ENSMUSG00000000214	55961	11160387	0	0	0	0	0	0
10090	MGI:109482	ENSMUSG00000034656	46452	11160387	1	1	0	0	0	0
10090	MGI:97306	ENSMUSG00000020716	55712	8566965	1	0	0	0	0	0
10090	MGI:104537	ENSMUSG00000017146	57185	8566965	1	1	0	1	0	0
10090	MGI:96395	ENSMUSG00000041515	52042	10981959	1	1	0	0	0	0
10090	MGI:98890	ENSMUSG00000001924	39810	7681608	0	1	0	0	0	0
10090	MGI:99211	ENSMUSG00000079509	47521	7681608	1	0	0	0	0	0
10090	MGI:98158	ENSMUSG00000031320	48840	7681608	1	1	0	0	0	0
10090	MGI:1309468	ENSMUSG00000007122	53938	12419813	1	1	0	0	0	0
10090	MGI:97275	ENSMUSG00000009471	48435	8125164	1	1	0	0	0	0
10090	MGI:94885	ENSMUSG00000026208	45018	8125164	0	0	0	0	0	0
10090	MGI:97276	ENSMUSG00000026459	50589	8125164	0	1	0	0	0	0
10090	MGI:105058	ENSMUSG00000030730	54589	7983062	0	0	0	0	0	0
10090	MGI:101769	ENSMUSG00000038612	46714	9655929	1	1	0	1	0	0
10090	MGI:1201787	ENSMUSG00000020027	50462	11401434	1	0	0	1	0	0
10090	MGI:96432	ENSMUSG00000020053	49627	11401434	0	0	0	0	0	0
10090	MGI:1276123	ENSMUSG00000038676	42074	10348810	1	1	0	0	0	0
10090	MGI:88496	ENSMUSG00000049796	36741	10348810	0	0	0	0	0	0
10090	MGI:104663	ENSMUSG00000059201	37703	10348810	1	0	0	0	0	0
10090	MGI:98880	ENSMUSG00000004651	51005	208984	1	0	0	0	0	0
10090	MGI:96759	ENSMUSG00000063229	48608	3796661	1	0	0	0	0	0
10090	MGI:95640	ENSMUSG00000057666	50438	3796661	0	0	0	0	0	0
10090	MGI:98797	ENSMUSG00000023456	50181	3796661	1	0	0	0	0	0
10090	MGI:95797	ENSMUSG00000036427	45267	3796661	1	0	0	0	0	0
10090	MGI:88468	ENSMUSG00000029661	36025	7523404	0	0	0	0	0	0
10090	MGI:105099	ENSMUSG00000029718	55500	7523404	1	0	0	0	0	0
10090	MGI:96765	ENSMUSG00000032193	38118	7883961	1	1	0	0	0	0
10090	MGI:94924	ENSMUSG00000032259	43616	2138567	1	0	0	0	0	0
10090	MGI:97363	ENSMUSG00000026923	47297	11262239	1	1	0	0	0	0
10090	MGI:95522	ENSMUSG00000031565	38795	11262239	1	0	0	0	0	0
10090	MGI:1095413	ENSMUSG00000029570	55825	11262239	1	1	0	0	0	0
10090	MGI:1202717	ENSMUSG00000019969	40618	11262239	1	1	0	0	0	0
10090	MGI:97364	ENSMUSG00000027878	47668	11262239	1	0	0	0	0	0
10090	MGI:108013	ENSMUSG00000029546	55753	11262239	1	0	0	0	0	0
10090	MGI:104876	ENSMUSG00000048001	56815	11262239	1	1	0	0	0	0
10090	MGI:1096325	ENSMUSG00000030543	50218	11262239	1	1	0	0	0	0
10090	MGI:104664	ENSMUSG00000068079	57431	11262239	1	0	0	0	0	0
10090	MGI:98956	ENSMUSG00000009900	50986	11262239	1	0	0	0	0	0
10090	MGI:104659	ENSMUSG00000014773	36664	11262239	1	0	0	0	0	0
10090	MGI:1277980	ENSMUSG00000057967	46772	11262239	1	0	0	0	0	0
10090	MGI:1096877	ENSMUSG00000003436	42820	11262239	1	1	0	0	0	0
10090	MGI:108554	ENSMUSG00000028519	51141	10827199	1	0	0	0	0	0
10090	MGI:1926555	ENSMUSG00000022619	45004	10827199	1	0	0	1	1	0
10090	MGI:1346880	ENSMUSG00000004054	36605	10827199	0	0	0	0	0	0
10090	MGI:1346861	ENSMUSG00000021936	38979	10827199	0	0	0	0	0	0
10090	MGI:1346871	ENSMUSG00000002948	35980	10827199	0	0	0	0	0	0
10090	MGI:95602	ENSMUSG00000019843	39159	10827199	0	0	0	0	0	0
10090	MGI:1340044	ENSMUSG00000028613	51620	10827199	1	1	0	0	0	0
10090	MGI:103022	ENSMUSG00000042453	39517	10827199	0	1	0	0	0	0
10090	MGI:98935	ENSMUSG00000024924	42057	10827199	0	1	0	0	0	0
10090	MGI:97357	ENSMUSG00000037169	35515	2120050	1	0	0	0	0	0
10090	MGI:97250	ENSMUSG00000022346	38174	2120050	1	0	0	0	0	0
10090	MGI:105384	ENSMUSG00000015656	41131	1923526	0	0	0	0	0	0
10090	MGI:98834	ENSMUSG00000059552	53538	1923526	1	1	0	0	0	0
10090	MGI:107570	ENSMUSG00000062694	47749	8521953	1	0	0	1	1	0
10090	MGI:102709	ENSMUSG00000007655	36718	8521953	1	0	0	0	0	0
10090	MGI:96432	ENSMUSG00000020053	49627	9731712	1	1	0	0	0	0
10090	MGI:95497	ENSMUSG00000005540	35842	7534202	0	0	0	0	0	0
10090	MGI:88336	ENSMUSG00000017652	57874	7534202	1	1	0	0	0	0
10090	MGI:96434	ENSMUSG00000048583	55949	7565809	1	1	0	0	0	0
10090	MGI:104798	ENSMUSG00000024401	45638	7927780	0	0	0	0	0	0
10090	MGI:96559	ENSMUSG00000025746	41163	7927780	0	1	0	0	0	0
10090	MGI:1345152	ENSMUSG00000060208	37776	7927780	0	0	0	0	0	0
10090	MGI:96448	ENSMUSG00000076617	14611	11553590	0	0	0	0	0	0
10090	MGI:97361	ENSMUSG00000020826	55673	9510198	1	1	0	0	0	0
10090	MGI:88276	ENSMUSG00000006932	54346	11058098	0	0	0	0	0	0
10090	MGI:106672	ENSMUSG00000031962	52466	11058098	0	0	0	0	0	0
10090	MGI:109620	ENSMUSG00000000325	38704	11058098	1	0	0	0	0	0
10090	MGI:96677	ENSMUSG00000005672	47813	8547652	1	1	0	0	0	0
10090	MGI:96552	ENSMUSG00000018914	49904	8547652	0	1	0	0	0	0
10090	MGI:96974	ENSMUSG00000019966	50646	8547652	0	1	0	0	0	0
10090	MGI:87961	ENSMUSG00000041936	56940	1326608	1	0	0	1	0	0
10090	MGI:88283	ENSMUSG00000070436	51755	1309665	1	1	0	0	0	0
10090	MGI:95804	ENSMUSG00000031584	39717	2185014	1	1	0	1	1	0
10090	MGI:95484	ENSMUSG00000024778	43104	1286883	1	1	0	0	0	0
10090	MGI:98956	ENSMUSG00000009900	50986	6681440	0	0	0	0	0	0
10090	MGI:97631	ENSMUSG00000018217	52426	6681440	1	1	0	0	0	0
10090	MGI:88117	ENSMUSG00000041313	56314	9334265	1	0	0	0	0	0
10090	MGI:1100521	ENSMUSG00000031297	48402	9334265	1	1	0	0	0	0
10090	MGI:99828	ENSMUSG00000031596	40221	9334265	1	0	0	0	0	0
10090	MGI:103012	ENSMUSG00000014859	49649	11350120	0	1	0	0	0	0
10090	MGI:97250	ENSMUSG00000022346	38174	11350120	0	1	0	0	0	0
10090	MGI:2135932	ENSMUSG00000045475	45597	11350120	1	1	0	1	1	0
10090	MGI:101941	ENSMUSG00000027490	57548	11350120	0	1	0	0	0	0
10090	MGI:97804	ENSMUSG00000029838	39108	1373617	1	0	0	0	0	0
10090	MGI:106612	ENSMUSG00000017774	55109	11923413	1	0	0	0	0	0
10090	MGI:104798	ENSMUSG00000024401	45638	10631568	0	1	0	0	0	0
10090	MGI:97551	ENSMUSG00000037202	42216	10631568	1	0	0	0	0	0
10090	MGI:107656	ENSMUSG00000055170	51725	10631568	1	1	0	0	0	0
10090	MGI:97443	ENSMUSG00000039196	48175	1379092	1	0	0	0	0	0
10090	MGI:98881	ENSMUSG00000005994	49013	1379092	1	1	0	0	0	0
10090	MGI:97444	ENSMUSG00000061540	48199	1379092	0	0	0	0	0	0
10090	MGI:96853	ENSMUSG00000028393	47954	1379092	1	1	0	0	0	0
10090	MGI:101922	ENSMUSG00000028364	48366	1379092	1	1	0	0	0	0
10090	MGI:98475	ENSMUSG00000030043	44111	11145711	0	0	0	0	0	0
10090	MGI:97004	ENSMUSG00000027820	40276	11145711	1	1	0	0	0	0
10090	MGI:95824	ENSMUSG00000024431	38400	10678832	1	0	0	0	0	0
10090	MGI:97836	ENSMUSG00000015806	45288	7919654	1	0	0	0	0	0
10090	MGI:97525	ENSMUSG00000029491	51315	7919654	1	0	0	0	0	0
10090	MGI:96067	ENSMUSG00000029104	43814	7919654	1	0	0	0	0	0
10090	MGI:95524	ENSMUSG00000054252	43282	7919654	1	0	0	0	0	0
10090	MGI:87991	ENSMUSG00000029368	49290	7919654	1	0	0	0	0	0
10090	MGI:87918	ENSMUSG00000029106	43667	7919654	1	0	0	0	0	0
10090	MGI:96418	ENSMUSG00000033540	51464	7919654	1	0	0	0	0	0
10090	MGI:95390	ENSMUSG00000039095	40942	7919654	1	0	0	0	0	0
10090	MGI:96559	ENSMUSG00000025746	41163	7919654	1	0	0	0	0	0
10090	MGI:95801	ENSMUSG00000052783	43773	7919654	1	0	0	0	0	0
10090	MGI:96677	ENSMUSG00000005672	47813	7919654	1	0	0	0	0	0
10090	MGI:94927	ENSMUSG00000039358	44825	7919654	1	0	0	0	0	0
10090	MGI:1349447	ENSMUSG00000026317	37213	10191135	1	1	0	0	0	0
10090	MGI:96556	ENSMUSG00000000869	49672	11160238	1	0	0	0	0	0
10090	MGI:88271	ENSMUSG00000027187	55981	11160238	0	1	0	0	0	0
10090	MGI:88598	ENSMUSG00000030483	41956	8621653	1	1	0	1	0	0
10090	MGI:1351901	ENSMUSG00000009292	45569	10613844	1	0	0	0	0	0
10090	MGI:1351861	ENSMUSG00000053329	45836	10613844	1	0	0	0	0	0
10090	MGI:1351869	ENSMUSG00000032788	46002	10613844	1	0	0	0	0	0
10090	MGI:1298381	ENSMUSG00000001666	44407	10613844	1	0	0	0	0	0
10090	MGI:1336155	ENSMUSG00000033105	44957	10613844	1	0	0	0	0	0
10090	MGI:97008	ENSMUSG00000000901	44540	10613844	1	0	0	0	0	0
10090	MGI:1351911	ENSMUSG00000032763	46032	10613844	1	0	0	0	0	0
10090	MGI:2385920	ENSMUSG00000020231	44758	10613844	0	0	0	0	0	0
10090	MGI:107379	ENSMUSG00000001663	44428	10613844	1	0	0	0	0	0
10090	MGI:1343188	ENSMUSG00000009293	45491	10613844	1	0	0	0	0	0
10090	MGI:88460	ENSMUSG00000020241	45046	10613844	1	0	0	0	0	0
10090	MGI:96611	ENSMUSG00000000290	45382	10613844	1	0	0	0	0	0
10090	MGI:1328315	ENSMUSG00000069583	45511	10613844	1	0	0	0	0	0
10090	MGI:109514	ENSMUSG00000005054	45992	10613844	1	0	0	0	0	0
10090	MGI:1316652	ENSMUSG00000020230	44682	10613844	1	0	0	0	0	0
10090	MGI:1298375	ENSMUSG00000020196	44363	10613844	1	0	0	0	0	0
10090	MGI:891999	ENSMUSG00000020262	45304	10613844	1	0	0	0	0	0
10090	MGI:1915134	ENSMUSG00000020284	45630	10613844	1	0	0	0	0	0
10090	MGI:1203500	ENSMUSG00000061032	45956	10613844	1	0	0	0	0	0
10090	MGI:103182	ENSMUSG00000001436	45183	10613844	1	0	0	0	0	0
10090	MGI:1927848	ENSMUSG00000020229	44657	10613844	0	0	0	0	0	0
10090	MGI:1336186	ENSMUSG00000001211	45909	10613844	1	0	0	0	0	0
10090	MGI:98217	ENSMUSG00000033208	44746	10613844	1	0	0	0	0	0
10090	MGI:1341200	ENSMUSG00000032834	45848	10613844	1	0	0	0	0	0
10090	MGI:1927865	ENSMUSG00000049764	44619	10613844	0	0	0	0	0	0
10090	MGI:96982	ENSMUSG00000033307	44476	10613844	1	0	0	0	0	0
10090	MGI:1336209	ENSMUSG00000000374	45884	10613844	1	0	0	0	0	0
10090	MGI:97547	ENSMUSG00000020277	45658	10613844	1	0	0	0	0	0
10090	MGI:1336201	ENSMUSG00000020265	45469	10613844	1	0	0	0	0	0
10090	MGI:1096331	ENSMUSG00000005357	46070	10613844	1	0	0	0	0	0
10090	MGI:88451	ENSMUSG00000001435	45205	10613844	1	0	0	0	0	0
10090	MGI:88459	ENSMUSG00000001119	45110	10613844	1	0	0	0	0	0
10090	MGI:1338803	ENSMUSG00000000731	45706	10613844	1	0	0	0	0	0
10090	MGI:1890478	ENSMUSG00000020226	44624	10613844	0	0	0	0	0	0
10090	MGI:1096364	ENSMUSG00000024553	43155	9832121	1	0	0	0	0	0
10090	MGI:95637	ENSMUSG00000024907	35438	9832121	0	0	0	0	0	0
10090	MGI:98553	ENSMUSG00000076860	11668	9352349	0	0	0	0	0	0
10090	MGI:98735	ENSMUSG00000000214	55961	9520487	1	0	0	0	0	0
10090	MGI:96915	ENSMUSG00000025037	39429	9520487	1	0	0	0	0	0
10090	MGI:94862	ENSMUSG00000021609	45105	9520487	1	1	0	0	0	0
10090	MGI:88470	ENSMUSG00000000326	38758	9520487	1	0	0	0	0	0
10090	MGI:1855699	ENSMUSG00000024983	47465	9398683	1	0	0	0	0	0
10090	MGI:1855688	ENSMUSG00000021124	39869	9398683	1	0	0	0	0	0
10090	MGI:88216	ENSMUSG00000031264	50410	9043955	1	1	0	0	0	0
10090	MGI:107173	ENSMUSG00000038224	54999	8647939	1	1	0	1	1	0
10090	MGI:98664	ENSMUSG00000006386	50018	10209122	1	0	0	0	0	0
10090	MGI:97606	ENSMUSG00000057170	38406	10209122	1	0	0	0	0	0
10090	MGI:98795	ENSMUSG00000033834	43808	10209122	1	0	0	0	0	0
10090	MGI:1346867	ENSMUSG00000035027	48100	10209122	0	0	0	0	0	0
10090	MGI:1346866	ENSMUSG00000004936	47007	10209122	1	1	0	0	0	0
10090	MGI:96683	ENSMUSG00000062960	47849	10209122	1	0	0	0	0	0
10090	MGI:891978	ENSMUSG00000026664	42453	8954131	1	0	0	1	1	0
10090	MGI:97342	ENSMUSG00000005397	36133	8224873	1	0	0	1	0	0
10090	MGI:97380	ENSMUSG00000049107	50826	8145824	0	1	0	0	0	0
10090	MGI:97385	ENSMUSG00000059146	50011	8145824	1	1	0	0	0	0
10090	MGI:88255	ENSMUSG00000018340	50193	11919174	1	1	0	0	0	0
10090	MGI:95457	ENSMUSG00000027684	37329	8108138	1	0	0	0	0	0
10090	MGI:97515	ENSMUSG00000024713	41048	8947550	1	0	0	0	0	0
10090	MGI:97233	ENSMUSG00000078683	47450	2212703	0	0	0	0	0	0
10090	MGI:96853	ENSMUSG00000028393	47954	2212703	1	0	0	0	0	0
10090	MGI:88345	ENSMUSG00000028459	43931	2212703	1	0	0	0	0	0
10090	MGI:1345275	ENSMUSG00000026177	44199	2212703	1	0	0	0	0	0
10090	MGI:98881	ENSMUSG00000005994	49013	2212703	1	0	0	0	0	0
10090	MGI:96974	ENSMUSG00000019966	50646	7919361	0	0	0	0	0	0
10090	MGI:95559	ENSMUSG00000042817	56250	7919361	1	1	0	0	0	0
10090	MGI:97811	ENSMUSG00000045826	35651	9607926	1	1	0	0	0	0
10090	MGI:97810	ENSMUSG00000026395	51202	9607926	0	1	0	0	0	0
10090	MGI:96756	ENSMUSG00000000409	54836	9607926	0	0	0	0	0	0
10090	MGI:98182	ENSMUSG00000082566	34302	2684652	0	0	0	0	0	0
10090	MGI:98180	ENSMUSG00000030978	52584	2684652	0	0	0	0	0	0
10090	MGI:98181	ENSMUSG00000020649	35887	2684652	1	0	0	1	0	0
10090	MGI:97623	ENSMUSG00000031425	50876	1890702	1	0	0	0	0	0
10090	MGI:96925	ENSMUSG00000041607	43169	1890702	1	1	0	0	0	0
10090	MGI:96974	ENSMUSG00000019966	50646	7530502	1	0	0	0	0	0
10090	MGI:96677	ENSMUSG00000005672	47813	7530502	0	1	0	0	0	0
10090	MGI:101932	ENSMUSG00000037852	42214	8000138	0	0	0	0	0	0
10090	MGI:104993	ENSMUSG00000057722	50818	8000138	1	1	0	0	0	0
10090	MGI:2651573	ENSMUSG00000031028	53571	8000138	0	0	0	0	0	0
10090	MGI:104663	ENSMUSG00000059201	37703	8000138	0	1	0	0	0	0
10090	MGI:101897	ENSMUSG00000008496	41425	1676977	1	1	0	0	0	0
10090	MGI:97919	ENSMUSG00000035896	41232	1676977	1	0	0	0	0	0
10090	MGI:95290	ENSMUSG00000028017	51393	1676977	1	0	0	0	0	0
10090	MGI:101898	ENSMUSG00000026565	53260	1676977	1	1	0	0	0	0
10090	MGI:88020	ENSMUSG00000074268	50177	1676977	0	0	0	0	0	0
10090	MGI:98725	ENSMUSG00000002603	41848	1676977	1	0	0	0	0	0
10090	MGI:101893	ENSMUSG00000024406	45947	1676977	1	1	0	0	0	0
10090	MGI:104798	ENSMUSG00000024401	45638	1676977	1	0	0	0	0	0
10090	MGI:97584	ENSMUSG00000024014	41778	1676977	1	0	0	0	0	0
10090	MGI:98932	ENSMUSG00000026728	43700	1676977	1	0	0	0	0	0
10090	MGI:894320	ENSMUSG00000026701	52727	1676977	1	0	0	0	0	0
10090	MGI:87859	ENSMUSG00000026842	49779	1676977	1	0	0	0	0	0
10090	MGI:88095	ENSMUSG00000026715	52626	1676977	1	0	0	0	0	0
10090	MGI:96912	ENSMUSG00000036634	44860	1676977	1	0	0	0	0	0
10090	MGI:1347245	ENSMUSG00000074272	41706	1676977	1	0	0	0	0	0
10090	MGI:96217	ENSMUSG00000025630	42857	1676977	0	0	0	0	0	0
10090	MGI:107471	ENSMUSG00000015468	44525	1676977	1	0	0	0	0	0
10090	MGI:96177	ENSMUSG00000038253	41895	1676977	1	0	0	0	0	0
10090	MGI:98385	ENSMUSG00000026532	54113	1676977	1	0	0	0	0	0
10090	MGI:95457	ENSMUSG00000027684	37329	1676977	1	0	0	0	0	0
10090	MGI:98726	ENSMUSG00000039239	54644	1676977	1	0	0	0	0	0
10090	MGI:97857	ENSMUSG00000017491	35975	1676977	1	0	0	0	0	0
10090	MGI:96561	ENSMUSG00000040329	36192	1676977	1	0	0	0	0	0
10090	MGI:97611	ENSMUSG00000021822	36556	1676977	1	0	0	0	0	0
10090	MGI:98386	ENSMUSG00000057738	48667	1676977	1	0	0	0	0	0
10090	MGI:96974	ENSMUSG00000019966	50646	9203987	1	1	0	0	0	0
10090	MGI:96677	ENSMUSG00000005672	47813	9203987	1	1	0	0	0	0
10090	MGI:95518	ENSMUSG00000050917	56098	7999355	1	1	0	0	0	0
10090	MGI:101893	ENSMUSG00000024406	45947	7999355	0	0	0	0	0	0
10090	MGI:1334209	ENSMUSG00000068615	56381	10751663	0	0	0	0	0	0
10090	MGI:95721	ENSMUSG00000042367	54624	10751663	1	1	0	0	0	0
10090	MGI:95713	ENSMUSG00000050953	41032	10751663	1	0	0	0	0	0
10090	MGI:95715	ENSMUSG00000050234	54621	10751663	1	0	0	0	0	0
10090	MGI:95716	ENSMUSG00000057123	47467	10751663	1	1	0	0	0	0
10090	MGI:95720	ENSMUSG00000046352	43745	10751663	0	0	0	0	0	0
10090	MGI:95718	ENSMUSG00000034520	57280	10751663	1	0	0	0	0	0
10090	MGI:95719	ENSMUSG00000047797	48589	10751663	1	1	0	0	0	0
10090	MGI:98229	ENSMUSG00000026542	54023	1497094	1	1	0	0	0	0
10090	MGI:106609	ENSMUSG00000042808	39642	8661011	1	1	0	1	0	0
10090	MGI:95574	ENSMUSG00000021250	41482	8661011	0	0	0	0	0	0
10090	MGI:98727	ENSMUSG00000021253	41572	8661011	0	1	0	0	0	0
10090	MGI:97513	ENSMUSG00000030530	50413	8661011	1	1	0	0	0	0
10090	MGI:99479	ENSMUSG00000030898	53191	8661011	1	0	0	0	0	0
10090	MGI:1353449	ENSMUSG00000024079	51395	7686883	1	0	0	0	0	0
10090	MGI:1098296	ENSMUSG00000024900	35424	9212045	0	0	0	0	0	0
10090	MGI:1329012	ENSMUSG00000018900	49798	9212045	1	1	0	0	0	0
