# Supplementary material for: pubmed2ensembl: A Resource for Mining the Biological Literature on Genes
Source: PLoS One. 2011 Sep 29;6(9):e24716. doi: 10.1371/journal.pone.0024716 (PMC3183000; doi:10.1371/journal.pone.0024716)
Supplement: File S6 — Supporting information. (TXT) [file pone.0024716.s006.txt]

ncbi_tax_id	external_db_id	ensembl_stable_id	ensembl_internal_id	pmid	p2e_entrez	p2e_medline	p2e_pmc	p2e_embl_blast	p2e_embl_xref	p2e_text2genome
7227	FBgn0003141	FBgn0003141	2292	3001735	1	0	0	0	0	0
7227	FBgn0003575	FBgn0003575	12853	3001735	1	0	0	0	0	0
7227	FBgn0003965	FBgn0003965	13862	3001735	1	0	0	0	0	0
7227	FBgn0003944	FBgn0003944	10380	2499435	1	0	0	0	0	0
7227	FBgn0003732	FBgn0003732	2224	11139335	1	0	0	0	0	0
7227	FBgn0004924	FBgn0004924	14294	11139335	1	1	0	0	0	0
7227	FBgn0000422	FBgn0000422	2189	1426635	1	0	0	0	0	0
7227	FBgn0004607	FBgn0004607	12445	1426635	1	0	0	0	0	0
7227	FBgn0000055	FBgn0000055	1797	8417325	1	0	0	0	0	0
7227	FBgn0003086	FBgn0003086	13142	8417325	1	1	0	0	0	0
7227	FBgn0003308	FBgn0003308	9936	8417325	1	0	0	0	0	0
7227	FBgn0003374	FBgn0003374	13143	8417325	1	1	0	0	0	0
7227	FBgn0003042	FBgn0003042	8427	9376325	0	0	0	0	0	0
7227	FBgn0003944	FBgn0003944	10380	9376325	0	0	0	0	0	0
7227	FBgn0004860	FBgn0004860	13020	9376325	1	0	0	0	0	0
7227	FBgn0004861	FBgn0004861	13021	9376325	1	0	0	0	0	0
7227	FBgn0003068	FBgn0003068	13091	1487825	1	0	0	0	0	0
7227	FBgn0003162	FBgn0003162	4873	3934035	1	1	0	0	0	0
7227	FBgn0000055	FBgn0000055	1797	6432335	1	1	0	1	0	0
7227	FBgn0000056	FBgn0000056	1798	6432335	1	0	0	0	0	0
7227	FBgn0003732	FBgn0003732	2224	3012525	1	0	0	0	0	0
7227	FBgn0036046	FBgn0036046	7120	11396725	1	0	0	0	0	0
7227	FBgn0004509	FBgn0004509	11458	1915835	1	1	0	1	0	0
7227	FBgn0004598	FBgn0004598	14442	1915835	1	0	0	0	0	0
7227	FBgn0001325	FBgn0001325	5516	9310335	1	0	0	0	0	0
7227	FBgn0002941	FBgn0002941	10901	9310335	1	0	0	0	0	0
7227	FBgn0003975	FBgn0003975	3790	9310335	1	0	0	0	0	0
7227	FBgn0001137	FBgn0001137	1060	8674425	1	0	0	0	0	0
7227	FBgn0002354	FBgn0002354	9935	8674425	1	0	0	0	0	0
7227	FBgn0003996	FBgn0003996	13111	8674425	1	0	0	0	0	0
7227	FBgn0004399	FBgn0004399	3450	8674425	1	0	0	1	0	0
7227	FBgn0005630	FBgn0005630	3449	8674425	1	0	0	0	0	0
7227	FBgn0001085	FBgn0001085	7585	11064425	0	0	0	0	0	0
7227	FBgn0001259	FBgn0001259	8307	11064425	1	0	0	0	0	0
7227	FBgn0004106	FBgn0004106	1319	11064425	1	0	0	0	0	0
7227	FBgn0004509	FBgn0004509	11458	1545235	1	0	0	1	0	0
7227	FBgn0001223	FBgn0001223	7041	1868625	1	0	0	0	0	0
7227	FBgn0003300	FBgn0003300	14900	6201325	1	0	0	0	0	0
7227	FBgn0003950	FBgn0003950	14929	6201325	1	0	0	0	0	0
7227	FBgn0016976	FBgn0016976	14998	6201325	1	0	0	0	0	0
7227	FBgn0000206	FBgn0000206	11526	10548735	1	0	0	0	0	0
7227	FBgn0001085	FBgn0001085	7585	10548735	1	0	0	0	0	0
7227	FBgn0010217	FBgn0010217	12479	8554535	1	0	0	1	0	0
7227	FBgn0003267	FBgn0003267	11617	2898735	1	1	0	1	0	0
7227	FBgn0000047	FBgn0000047	10228	1909335	1	0	0	0	0	0
7227	FBgn0001222	FBgn0001222	4506	2351135	1	0	0	0	0	0
7227	FBgn0003447	FBgn0003447	13564	3006025	1	0	0	0	0	0
7227	FBgn0000055	FBgn0000055	1797	8487635	1	0	0	0	0	0
7227	FBgn0000635	FBgn0000635	13205	9799435	1	0	0	0	0	0
7227	FBgn0003527	FBgn0003527	3742	9799435	1	0	0	0	0	0
7227	FBgn0011648	FBgn0011648	394	9799435	0	0	0	0	0	0
7227	FBgn0015805	FBgn0015805	6512	9799435	0	0	0	0	0	0
7227	FBgn0017578	FBgn0017578	8150	9799435	0	0	0	0	0	0
7227	FBgn0022764	FBgn0022764	3744	9799435	1	0	0	1	0	0
7227	FBgn0000490	FBgn0000490	297	8620835	1	0	0	0	0	0
7227	FBgn0000577	FBgn0000577	3583	8620835	1	0	0	0	0	0
7227	FBgn0001269	FBgn0001269	3581	8620835	1	0	0	0	0	0
7227	FBgn0002552	FBgn0002552	3215	8620835	1	0	0	0	0	0
7227	FBgn0003892	FBgn0003892	3180	8620835	1	0	0	0	0	0
7227	FBgn0004009	FBgn0004009	892	8620835	1	0	0	0	0	0
7227	FBgn0004644	FBgn0004644	11098	8620835	1	0	0	0	0	0
7227	FBgn0000404	FBgn0000404	7331	6289435	1	0	0	0	0	0
7227	FBgn0001168	FBgn0001168	6957	6289435	1	0	0	0	0	0
7227	FBgn0003520	FBgn0003520	4503	6289435	1	0	0	0	0	0
7227	FBgn0003525	FBgn0003525	11861	6289435	1	0	0	0	0	0
7227	FBgn0004372	FBgn0004372	6279	6289435	1	0	0	0	0	0
7227	FBgn0005322	FBgn0005322	1290	6289435	1	0	0	0	0	0
7227	FBgn0005638	FBgn0005638	5388	6289435	1	0	0	0	0	0
7227	FBgn0011217	FBgn0011217	10129	6289435	1	0	0	0	0	0
7227	FBgn0025615	FBgn0025615	13246	10644435	1	0	0	0	0	0
7227	FBgn0000055	FBgn0000055	1797	6783025	1	0	0	0	0	0
7227	FBgn0003042	FBgn0003042	8427	11254125	1	0	0	0	0	0
7227	FBgn0003862	FBgn0003862	10084	11254125	0	0	0	0	0	0
7227	FBgn0004644	FBgn0004644	11098	11254125	1	0	0	0	0	0
7227	FBgn0000330	FBgn0000330	13481	6815525	0	0	0	0	0	0
7227	FBgn0003204	FBgn0003204	13837	6815525	1	0	0	0	0	0
7227	FBgn0003447	FBgn0003447	13564	6815525	1	0	0	0	0	0
7227	FBgn0004034	FBgn0004034	12823	6815525	0	0	0	0	0	0
7227	FBgn0000166	FBgn0000166	9144	9789325	1	0	0	0	0	0
7227	FBgn0002962	FBgn0002962	10647	9789325	1	0	0	0	0	0
7227	FBgn0002973	FBgn0002973	1156	9789325	1	0	0	0	0	0
7227	FBgn0003015	FBgn0003015	9392	9789325	1	0	0	0	0	0
7227	FBgn0003520	FBgn0003520	4503	9789325	1	0	0	0	0	0
7227	FBgn0004595	FBgn0004595	9705	9789325	1	0	0	0	0	0
7227	FBgn0021776	FBgn0021776	10727	9789325	1	0	0	0	0	0
7227	FBgn0000490	FBgn0000490	297	9070325	1	0	0	0	0	0
7227	FBgn0001250	FBgn0001250	14501	9070325	1	0	0	0	0	0
7227	FBgn0002922	FBgn0002922	11164	9070325	1	0	0	0	0	0
7227	FBgn0002941	FBgn0002941	10901	9070325	1	0	0	0	0	0
7227	FBgn0003888	FBgn0003888	5387	9070325	1	0	0	0	0	0
7227	FBgn0004009	FBgn0004009	892	9070325	1	0	0	0	0	0
7227	FBgn0004117	FBgn0004117	10197	9070325	1	0	0	0	0	0
7227	FBgn0004456	FBgn0004456	14100	9070325	1	0	0	0	0	0
7227	FBgn0008649	FBgn0008649	11571	9070325	1	0	0	0	0	0
7227	FBgn0011656	FBgn0011656	3369	9070325	1	0	0	0	0	0
7227	FBgn0001105	FBgn0001105	14381	3140235	1	0	0	1	0	0
7227	FBgn0001987	FBgn0001987	1886	10049925	1	0	0	0	0	0
7227	FBgn0004176	FBgn0004176	366	10399825	1	0	0	0	0	0
7227	FBgn0000556	FBgn0000556	3615	3131735	1	1	1	1	0	1
7227	FBgn0000557	FBgn0000557	12148	3131735	1	0	0	1	0	1
7227	FBgn0015543	FBgn0015543	5749	3131735	0	0	0	1	0	0
7227	FBgn0001233	FBgn0001233	6312	7972125	1	0	0	0	0	0
7227	FBgn0001320	FBgn0001320	8348	7972125	1	0	0	0	0	0
7227	FBgn0003205	FBgn0003205	9464	7972125	1	0	0	0	0	0
7227	FBgn0003256	FBgn0003256	5859	7972125	1	0	0	0	0	0
7227	FBgn0003366	FBgn0003366	13875	7972125	0	0	0	0	0	0
7227	FBgn0003410	FBgn0003410	7915	7972125	1	0	0	0	0	0
7227	FBgn0004618	FBgn0004618	10563	7972125	1	0	0	0	0	0
7227	FBgn0005632	FBgn0005632	12161	7972125	1	0	0	0	0	0
7227	FBgn0013726	FBgn0013726	3127	7972125	1	0	0	0	0	0
7227	FBgn0000095	FBgn0000095	9149	2419125	0	0	0	0	0	0
7227	FBgn0000588	FBgn0000588	1504	2419125	1	0	0	0	0	0
7227	FBgn0003944	FBgn0003944	10380	2419125	1	0	0	0	0	0
7227	FBgn0002775	FBgn0002775	6746	11290425	1	1	0	0	0	0
7227	FBgn0003042	FBgn0003042	8427	11290425	1	0	0	0	0	0
7227	FBgn0003607	FBgn0003607	1005	11290425	1	0	0	0	0	0
7227	FBgn0027378	FBgn0027378	10194	11290425	1	0	0	1	0	0
7227	FBgn0000099	FBgn0000099	2814	8805325	1	0	0	0	0	0
7227	FBgn0000462	FBgn0000462	2036	8805325	1	0	0	0	0	0
7227	FBgn0002561	FBgn0002561	12826	8805325	1	0	0	0	0	0
7227	FBgn0002922	FBgn0002922	11164	8805325	1	0	0	0	0	0
7227	FBgn0002941	FBgn0002941	10901	8805325	1	0	0	0	0	0
7227	FBgn0003448	FBgn0003448	1864	8805325	1	0	0	0	0	0
7227	FBgn0003499	FBgn0003499	10515	8805325	1	0	0	0	0	0
7227	FBgn0003900	FBgn0003900	5147	8805325	1	0	0	0	0	0
7227	FBgn0011656	FBgn0011656	3369	8805325	1	0	0	0	0	0
7227	FBgn0011705	FBgn0011705	1118	8805325	1	0	0	0	0	0
7227	FBgn0026076	FBgn0026076	14377	10375635	1	0	0	1	0	0
7227	FBgn0013954	FBgn0013954	4660	8756725	1	0	0	0	0	0
7227	FBgn0000250	FBgn0000250	1938	7925025	1	0	0	0	0	0
7227	FBgn0000463	FBgn0000463	10662	7925025	1	0	0	0	0	0
7227	FBgn0000490	FBgn0000490	297	7925025	1	0	0	0	0	0
7227	FBgn0000810	FBgn0000810	13045	7925025	1	0	0	0	0	0
7227	FBgn0001137	FBgn0001137	1060	7925025	1	0	0	0	0	0
7227	FBgn0003731	FBgn0003731	4914	7925025	1	0	0	0	0	0
7227	FBgn0004635	FBgn0004635	6088	7925025	1	0	0	0	0	0
7227	FBgn0004666	FBgn0004666	9944	7925025	1	0	0	0	0	0
7227	FBgn0004882	FBgn0004882	11113	7925025	1	0	0	0	0	0
7227	FBgn0027654	FBgn0027654	12034	10542335	1	0	0	1	0	0
7227	FBgn0001234	FBgn0001234	12190	6096125	0	0	0	0	0	0
7227	FBgn0003996	FBgn0003996	13111	9716725	1	0	0	0	0	0
7227	FBgn0004009	FBgn0004009	892	9716725	1	0	0	0	0	0
7227	FBgn0004197	FBgn0004197	11665	9716725	1	0	0	0	0	0
7227	FBgn0001222	FBgn0001222	4506	7630725	1	0	0	0	0	0
7227	FBgn0001225	FBgn0001225	7044	7630725	1	0	0	0	0	0
7227	FBgn0013263	FBgn0013263	7613	7630725	1	0	0	0	0	0
7227	FBgn0000055	FBgn0000055	1797	9402735	1	0	0	0	0	0
7227	FBgn0000592	FBgn0000592	7385	9402735	1	0	0	0	0	0
7227	FBgn0002564	FBgn0002564	5925	9402735	1	0	0	1	0	0
7227	FBgn0002772	FBgn0002772	11717	9402735	1	0	0	0	0	0
7227	FBgn0002855	FBgn0002855	698	9402735	1	0	0	0	0	0
7227	FBgn0002856	FBgn0002856	697	9402735	1	0	0	0	0	0
7227	FBgn0003068	FBgn0003068	13091	9402735	1	0	0	0	0	0
7227	FBgn0003074	FBgn0003074	3214	9402735	1	0	0	0	0	0
7227	FBgn0003462	FBgn0003462	7231	9402735	1	0	0	0	0	0
7227	FBgn0003741	FBgn0003741	7878	9402735	1	0	0	0	0	0
7227	FBgn0003965	FBgn0003965	13862	9402735	1	0	0	0	0	0
7227	FBgn0003996	FBgn0003996	13111	9402735	1	0	0	0	0	0
7227	FBgn0004050	FBgn0004050	13072	9402735	1	0	0	0	0	0
7227	FBgn0004057	FBgn0004057	14804	9402735	1	0	0	0	0	0
7227	FBgn0004654	FBgn0004654	13023	9402735	1	0	0	0	0	0
7227	FBgn0005391	FBgn0005391	13776	9402735	1	0	0	0	0	0
7227	FBgn0005670	FBgn0005670	13026	9402735	1	0	0	0	0	0
7227	FBgn0011576	FBgn0011576	13030	9402735	1	0	0	0	0	0
7227	FBgn0003346	FBgn0003346	2222	6790335	0	0	0	0	0	0
7227	FBgn0000022	FBgn0000022	12824	7821225	1	0	0	0	0	0
7227	FBgn0000413	FBgn0000413	1321	7821225	1	0	0	0	0	0
7227	FBgn0000575	FBgn0000575	6011	7821225	1	0	0	0	0	0
7227	FBgn0001168	FBgn0001168	6957	7821225	0	0	0	0	0	0
7227	FBgn0001180	FBgn0001180	9357	7821225	1	0	0	0	0	0
7227	FBgn0002561	FBgn0002561	12826	7821225	1	0	0	0	0	0
7227	FBgn0004170	FBgn0004170	12825	7821225	1	0	0	0	0	0
7227	FBgn0003996	FBgn0003996	13111	9409835	1	0	0	0	0	0
7227	FBgn0000022	FBgn0000022	12824	9119225	1	0	0	0	0	0
7227	FBgn0004170	FBgn0004170	12825	9119225	1	0	0	0	0	0
7227	FBgn0000535	FBgn0000535	14264	1328625	1	0	0	0	0	0
7227	FBgn0002774	FBgn0002774	2829	1328625	1	0	0	0	0	0
7227	FBgn0003380	FBgn0003380	14622	1328625	1	0	0	0	0	0
7227	FBgn0000330	FBgn0000330	13481	2088725	1	0	0	0	0	0
7227	FBgn0003659	FBgn0003659	13490	2088725	1	0	0	0	0	0
7227	FBgn0004143	FBgn0004143	13488	2088725	1	0	0	0	0	0
7227	FBgn0003888	FBgn0003888	5387	1363225	1	0	0	0	0	0
7227	FBgn0003944	FBgn0003944	10380	1363225	1	0	0	0	0	0
7227	FBgn0000241	FBgn0000241	5223	7753025	1	1	0	0	0	0
7227	FBgn0001308	FBgn0001308	4226	1734025	1	1	0	0	0	0
7227	FBgn0000014	FBgn0000014	10384	7481825	1	0	0	0	0	0
7227	FBgn0000157	FBgn0000157	5475	7481825	1	0	0	0	0	0
7227	FBgn0000577	FBgn0000577	3583	7481825	1	0	0	0	0	0
7227	FBgn0003944	FBgn0003944	10380	7481825	1	0	0	0	0	0
7227	FBgn0004009	FBgn0004009	892	7481825	1	0	0	0	0	0
7227	FBgn0000097	FBgn0000097	246	9310325	1	0	0	0	0	0
7227	FBgn0001139	FBgn0001139	11541	9310325	1	0	0	0	0	0
7227	FBgn0001965	FBgn0001965	1724	9310325	1	0	0	0	0	0
7227	FBgn0003079	FBgn0003079	13062	9310325	1	0	0	0	0	0
7227	FBgn0003205	FBgn0003205	9464	9310325	1	0	0	0	0	0
7227	FBgn0003731	FBgn0003731	4914	9310325	1	0	0	0	0	0
7227	FBgn0004390	FBgn0004390	7129	9310325	1	0	0	0	0	0
7227	FBgn0004569	FBgn0004569	7863	9310325	1	0	0	0	0	0
7227	FBgn0005632	FBgn0005632	12161	9310325	1	0	0	0	0	0
7227	FBgn0021764	FBgn0021764	12858	9310325	1	0	0	1	0	0
7227	FBgn0000606	FBgn0000606	3376	7750635	1	0	0	0	0	0
7227	FBgn0000636	FBgn0000636	2091	7750635	1	0	0	0	0	0
7227	FBgn0001320	FBgn0001320	8348	7750635	1	0	0	0	0	0
7227	FBgn0003002	FBgn0003002	8908	7750635	1	0	0	0	0	0
7227	FBgn0003717	FBgn0003717	11608	7750635	1	0	0	0	0	0
7227	FBgn0000568	FBgn0000568	8039	9602125	1	0	0	0	0	0
7227	FBgn0002643	FBgn0002643	3931	9602125	1	0	0	0	0	0
7227	FBgn0003301	FBgn0003301	14241	9602125	1	0	0	0	0	0
7227	FBgn0004647	FBgn0004647	13132	9602125	1	0	0	0	0	0
7227	FBgn0004924	FBgn0004924	14294	9602125	1	0	0	0	0	0
7227	FBgn0015926	FBgn0015926	14295	9602125	1	0	0	1	0	0
7227	FBgn0003023	FBgn0003023	13630	6430925	1	0	0	0	0	0
7227	FBgn0000462	FBgn0000462	2036	7617035	1	0	0	0	0	0
7227	FBgn0000490	FBgn0000490	297	7617035	1	0	0	0	0	0
7227	FBgn0003463	FBgn0003463	14332	7617035	1	0	0	0	0	0
7227	FBgn0000078	FBgn0000078	4362	6187335	1	0	0	0	0	0
7227	FBgn0000079	FBgn0000079	4360	6187335	1	0	0	0	0	0
7227	FBgn0000117	FBgn0000117	12989	11410535	1	0	0	0	0	0
7227	FBgn0000636	FBgn0000636	2091	11410535	1	0	0	0	0	0
7227	FBgn0001250	FBgn0001250	14501	11410535	1	0	0	0	0	0
7227	FBgn0001320	FBgn0001320	8348	11410535	1	0	0	0	0	0
7227	FBgn0001323	FBgn0001323	8346	11410535	1	0	0	0	0	0
7227	FBgn0003507	FBgn0003507	10292	11410535	1	0	0	0	0	0
7227	FBgn0003749	FBgn0003749	5980	11410535	1	0	0	0	0	0
7227	FBgn0004456	FBgn0004456	14100	11410535	1	0	0	0	0	0
7227	FBgn0004579	FBgn0004579	1473	11410535	1	0	0	0	0	0
7227	FBgn0004657	FBgn0004657	13569	11410535	1	0	0	0	0	0
7227	FBgn0004045	FBgn0004045	13777	1909425	0	1	0	0	0	0
7227	FBgn0004047	FBgn0004047	14162	1909425	1	1	0	0	0	0
7227	FBgn0005391	FBgn0005391	13776	1909425	0	1	0	0	0	0
7227	FBgn0000253	FBgn0000253	3674	1537435	1	0	0	0	0	0
7227	FBgn0000413	FBgn0000413	1321	1537435	1	0	0	0	0	0
7227	FBgn0002643	FBgn0002643	3931	1537435	1	0	0	0	0	0
7227	FBgn0002973	FBgn0002973	1156	1537435	1	0	0	0	0	0
7227	FBgn0013263	FBgn0013263	7613	7813435	1	0	0	0	0	0
7227	FBgn0000490	FBgn0000490	297	11112325	1	0	0	0	0	0
7227	FBgn0000577	FBgn0000577	3583	11112325	1	0	0	0	0	0
7227	FBgn0001079	FBgn0001079	14688	11112325	1	0	0	0	0	0
7227	FBgn0001296	FBgn0001296	9897	11112325	1	0	0	0	0	0
7227	FBgn0003444	FBgn0003444	39	11112325	1	0	0	0	0	0
7227	FBgn0003892	FBgn0003892	3180	11112325	1	0	0	0	0	0
7227	FBgn0004644	FBgn0004644	11098	11112325	1	0	0	0	0	0
7227	FBgn0004859	FBgn0004859	12416	11112325	1	0	0	0	0	0
7227	FBgn0005355	FBgn0005355	9898	11112325	1	0	0	0	0	0
7227	FBgn0015904	FBgn0015904	7430	11112325	1	0	0	0	0	0
7227	FBgn0015919	FBgn0015919	7431	11112325	1	0	0	0	0	0
7227	FBgn0000061	FBgn0000061	55	10648235	1	0	0	0	0	0
7227	FBgn0000099	FBgn0000099	2814	10648235	1	0	0	0	0	0
7227	FBgn0000157	FBgn0000157	5475	10648235	1	0	0	0	0	0
7227	FBgn0000635	FBgn0000635	13205	10648235	1	0	0	0	0	0
7227	FBgn0004854	FBgn0004854	14568	10648235	1	0	0	0	0	0
7227	FBgn0005677	FBgn0005677	1953	10648235	1	0	0	0	0	0
7227	FBgn0011758	FBgn0011758	14569	10648235	1	0	0	0	0	0
7227	FBgn0024238	FBgn0024238	14566	10648235	1	0	0	0	0	0
7227	FBgn0000015	FBgn0000015	10386	10572035	1	0	0	0	0	0
7227	FBgn0000439	FBgn0000439	9146	10572035	1	0	0	0	0	0
7227	FBgn0000611	FBgn0000611	14402	10572035	1	0	0	0	0	0
7227	FBgn0002522	FBgn0002522	9130	10572035	1	0	0	0	0	0
7227	FBgn0003944	FBgn0003944	10380	10572035	1	0	0	0	0	0
7227	FBgn0003996	FBgn0003996	13111	10572035	1	0	0	0	0	0
7227	FBgn0013799	FBgn0013799	8223	10572035	1	0	0	0	0	0
7227	FBgn0000095	FBgn0000095	9149	1979525	1	0	0	0	0	0
7227	FBgn0003996	FBgn0003996	13111	1979525	1	0	0	0	0	0
7227	FBgn0003380	FBgn0003380	14622	3339425	0	0	0	0	0	0
7227	FBgn0003429	FBgn0003429	11315	3339425	1	0	0	0	0	0
7227	FBgn0000042	FBgn0000042	13356	11493925	1	0	0	0	0	0
7227	FBgn0000617	FBgn0000617	14603	11493925	1	0	0	0	0	0
7227	FBgn0000629	FBgn0000629	7178	11493925	1	0	0	0	0	0
7227	FBgn0001218	FBgn0001218	13970	11493925	1	0	0	0	0	0
7227	FBgn0001219	FBgn0001219	10184	11493925	1	0	0	0	0	0
7227	FBgn0002183	FBgn0002183	6169	11493925	1	0	0	0	0	0
7227	FBgn0002780	FBgn0002780	12174	11493925	1	0	0	0	0	0
7227	FBgn0003042	FBgn0003042	8427	11493925	1	0	0	0	0	0
7227	FBgn0003334	FBgn0003334	9493	11493925	1	0	0	0	0	0
7227	FBgn0003687	FBgn0003687	4947	11493925	1	0	0	0	0	0
7227	FBgn0003732	FBgn0003732	2224	11493925	1	0	0	0	0	0
7227	FBgn0003887	FBgn0003887	4686	11493925	1	0	0	0	0	0
7227	FBgn0004050	FBgn0004050	13072	11493925	1	0	0	0	0	0
7227	FBgn0004860	FBgn0004860	13020	11493925	1	0	0	0	0	0
7227	FBgn0004861	FBgn0004861	13021	11493925	1	0	0	0	0	0
7227	FBgn0004867	FBgn0004867	1207	11493925	1	0	0	0	0	0
7227	FBgn0005624	FBgn0005624	3801	11493925	1	0	0	0	0	0
7227	FBgn0010280	FBgn0010280	7773	11493925	1	0	0	0	0	0
7227	FBgn0010355	FBgn0010355	9126	11493925	1	0	0	0	0	0
7227	FBgn0010356	FBgn0010356	3481	11493925	1	0	0	0	0	0
7227	FBgn0010417	FBgn0010417	8191	11493925	1	0	0	0	0	0
7227	FBgn0011291	FBgn0011291	1189	11493925	1	0	0	0	0	0
7227	FBgn0011836	FBgn0011836	7134	11493925	1	0	0	0	0	0
7227	FBgn0013591	FBgn0013591	8230	11493925	1	0	0	0	0	0
7227	FBgn0015610	FBgn0015610	10179	11493925	1	0	0	0	0	0
7227	FBgn0015805	FBgn0015805	6512	11493925	1	0	0	0	0	0
7227	FBgn0022764	FBgn0022764	3744	11493925	1	0	0	0	0	0
7227	FBgn0024308	FBgn0024308	14048	11493925	1	0	0	0	0	0
7227	FBgn0024733	FBgn0024733	8600	11493925	1	0	0	0	0	0
7227	FBgn0025802	FBgn0025802	9765	11493925	1	0	0	0	0	0
7227	FBgn0035720	FBgn0035720	6723	11493925	1	0	0	0	0	0
7227	FBgn0040075	FBgn0040075	8147	11493925	1	0	0	0	0	0
7227	FBgn0000120	FBgn0000120	2070	7973725	1	0	0	0	0	0
7227	FBgn0002940	FBgn0002940	10714	7973725	1	0	0	0	0	0
7227	FBgn0003862	FBgn0003862	10084	9799425	0	1	0	0	0	0
7227	FBgn0013263	FBgn0013263	7613	9799425	1	1	0	0	0	0
7227	FBgn0003308	FBgn0003308	9936	1618135	1	0	0	0	0	0
7227	FBgn0003366	FBgn0003366	13875	1618135	0	0	0	0	0	0
7227	FBgn0003256	FBgn0003256	5859	1378625	1	0	0	1	0	0
7227	FBgn0004106	FBgn0004106	1319	1378625	1	0	0	0	0	0
7227	FBgn0015765	FBgn0015765	11235	1378625	1	0	0	0	0	0
7227	FBgn0016696	FBgn0016696	8357	1378625	1	0	0	0	0	0
7227	FBgn0000250	FBgn0000250	1938	7671825	1	0	0	0	0	0
7227	FBgn0000463	FBgn0000463	10662	7671825	0	0	0	0	0	0
7227	FBgn0000524	FBgn0000524	13428	7671825	1	0	0	0	0	0
7227	FBgn0000591	FBgn0000591	11540	7671825	1	0	0	0	0	0
7227	FBgn0002643	FBgn0002643	3931	7671825	1	0	0	0	0	0
7227	FBgn0004647	FBgn0004647	13132	7671825	1	0	0	0	0	0
7227	FBgn0004837	FBgn0004837	1832	7671825	1	0	0	0	0	0
7227	FBgn0011747	FBgn0011747	12419	7671825	0	0	0	0	0	0
7227	FBgn0000261	FBgn0000261	8101	8690025	1	0	0	0	0	0
7227	FBgn0003462	FBgn0003462	7231	8690025	1	0	0	0	0	0
7227	FBgn0004244	FBgn0004244	7021	1328525	1	0	0	0	0	0
7227	FBgn0010078	FBgn0010078	5119	1328525	1	0	0	0	0	0
7227	FBgn0000166	FBgn0000166	9144	9584125	1	0	0	0	0	0
7227	FBgn0000382	FBgn0000382	13019	9584125	1	0	0	0	0	0
7227	FBgn0000462	FBgn0000462	2036	9584125	1	0	0	0	0	0
7227	FBgn0003079	FBgn0003079	13062	9584125	1	0	0	0	0	0
7227	FBgn0003371	FBgn0003371	13088	9584125	1	0	0	0	0	0
7227	FBgn0003867	FBgn0003867	10919	9584125	1	0	0	0	0	0
7227	FBgn0003900	FBgn0003900	5147	9584125	1	0	0	0	0	0
7227	FBgn0003996	FBgn0003996	13111	9584125	1	0	0	0	0	0
7227	FBgn0004390	FBgn0004390	7129	9584125	1	0	0	0	0	0
7227	FBgn0004657	FBgn0004657	13569	9584125	1	0	0	0	0	0
7227	FBgn0010269	FBgn0010269	13715	9584125	1	0	0	0	0	0
7227	FBgn0000099	FBgn0000099	2814	7953535	1	0	0	0	0	0
7227	FBgn0000157	FBgn0000157	5475	7953535	1	0	0	0	0	0
7227	FBgn0000490	FBgn0000490	297	7953535	1	0	0	0	0	0
7227	FBgn0000577	FBgn0000577	3583	7953535	1	0	0	0	0	0
7227	FBgn0001269	FBgn0001269	3581	7953535	1	0	0	0	0	0
7227	FBgn0003975	FBgn0003975	3790	7953535	1	0	0	0	0	0
7227	FBgn0004009	FBgn0004009	892	7953535	1	0	0	0	0	0
7227	FBgn0004644	FBgn0004644	11098	7953535	1	0	0	0	0	0
7227	FBgn0000606	FBgn0000606	3376	10769225	1	0	0	0	0	0
7227	FBgn0000635	FBgn0000635	13205	10769225	1	0	0	0	0	0
7227	FBgn0000636	FBgn0000636	2091	10769225	1	0	0	0	0	0
7227	FBgn0002023	FBgn0002023	2185	10769225	1	0	0	0	0	0
7227	FBgn0005631	FBgn0005631	5093	10769225	1	0	0	0	0	0
7227	FBgn0010105	FBgn0010105	7728	10769225	1	0	0	0	0	0
7227	FBgn0000017	FBgn0000017	7888	7680635	1	0	0	0	0	0
7227	FBgn0000414	FBgn0000414	7895	7680635	1	0	0	1	0	0
7227	FBgn0003996	FBgn0003996	13111	7680635	1	0	0	0	0	0
7227	FBgn0004595	FBgn0004595	9705	7680635	1	0	0	0	0	0
7227	FBgn0001223	FBgn0001223	7041	6262735	1	0	0	0	0	1
7227	FBgn0001224	FBgn0001224	7046	6262735	1	0	0	1	0	0
7227	FBgn0001225	FBgn0001225	7044	6262735	1	0	1	1	0	1
7227	FBgn0001226	FBgn0001226	7047	6262735	1	0	0	1	0	0
7227	FBgn0013275	FBgn0013275	9780	6262735	0	0	0	0	0	0
7227	FBgn0013276	FBgn0013276	9781	6262735	0	0	0	0	0	0
7227	FBgn0013277	FBgn0013277	9876	6262735	0	0	0	0	0	0
7227	FBgn0013278	FBgn0013278	9878	6262735	0	0	0	0	0	0
7227	FBgn0013279	FBgn0013279	9879	6262735	0	0	0	0	0	0
7227	FBgn0000014	FBgn0000014	10384	8524225	1	0	0	0	0	0
7227	FBgn0000095	FBgn0000095	9149	8524225	0	0	0	0	0	0
7227	FBgn0003042	FBgn0003042	8427	8524225	1	0	0	0	0	0
7227	FBgn0003862	FBgn0003862	10084	8524225	1	0	0	0	0	0
7227	FBgn0003944	FBgn0003944	10380	8524225	1	0	0	0	0	0
7227	FBgn0004860	FBgn0004860	13020	8524225	1	0	0	0	0	0
7227	FBgn0004861	FBgn0004861	13021	8524225	1	0	0	0	0	0
7227	FBgn0004103	FBgn0004103	9859	10357225	1	0	0	0	0	0
7227	FBgn0010014	FBgn0010014	13297	10357225	0	0	0	0	0	0
7227	FBgn0010015	FBgn0010015	12082	10357225	0	0	0	0	0	0
7227	FBgn0015614	FBgn0015614	3042	10357225	0	0	0	0	0	0
7227	FBgn0030758	FBgn0030758	14463	10357225	0	0	0	0	0	0
7227	FBgn0003308	FBgn0003308	9936	1367435	1	0	0	0	0	0
7227	FBgn0004045	FBgn0004045	13777	1367435	0	0	0	0	0	0
7227	FBgn0004117	FBgn0004117	10197	1367435	1	0	0	0	0	0
7227	FBgn0005391	FBgn0005391	13776	1367435	0	0	0	0	0	0
7227	FBgn0000352	FBgn0000352	2972	8846897	1	0	0	0	0	0
7227	FBgn0003996	FBgn0003996	13111	8846897	1	0	0	0	0	0
7227	FBgn0005355	FBgn0005355	9898	8846897	1	0	0	0	0	0
7227	FBgn0001079	FBgn0001079	14688	8846897	1	0	0	0	0	0
7227	FBgn0003996	FBgn0003996	13111	8098307	1	0	0	0	0	0
7227	FBgn0000015	FBgn0000015	10386	8098307	1	0	0	0	0	0
7227	FBgn0000014	FBgn0000014	10384	8098307	1	0	0	0	0	0
7227	FBgn0003944	FBgn0003944	10380	8098307	1	0	0	0	0	0
7227	FBgn0000095	FBgn0000095	9149	8098307	1	0	0	0	0	0
7227	FBgn0000157	FBgn0000157	5475	8098307	0	0	0	0	0	0
7227	FBgn0003339	FBgn0003339	9147	8098307	1	0	0	0	0	0
7227	FBgn0000015	FBgn0000015	10386	7893606	1	0	0	0	0	0
7227	FBgn0000014	FBgn0000014	10384	7893606	1	0	0	0	0	0
7227	FBgn0003944	FBgn0003944	10380	7893606	1	0	0	0	0	0
7227	FBgn0003042	FBgn0003042	8427	7893606	1	0	0	0	0	0
7227	FBgn0003975	FBgn0003975	3790	7893606	1	0	0	0	0	0
7227	FBgn0001180	FBgn0001180	9357	7893606	1	0	0	0	0	0
7227	FBgn0000299	FBgn0000299	605	6210912	1	0	0	1	0	0
7227	FBgn0000395	FBgn0000395	4901	10952893	1	0	0	1	0	0
7227	FBgn0000137	FBgn0000137	12828	10952893	1	0	0	0	0	0
7227	FBgn0004101	FBgn0004101	5389	10952893	1	0	0	0	0	0
7227	FBgn0004635	FBgn0004635	6088	10952893	1	0	0	0	0	0
7227	FBgn0004009	FBgn0004009	892	10952893	1	0	0	0	0	0
7227	FBgn0003256	FBgn0003256	5859	10952893	1	0	0	0	0	0
7227	FBgn0034628	FBgn0034628	4904	10952893	1	0	0	0	0	0
7227	FBgn0034624	FBgn0034624	4900	10952893	0	0	0	0	0	0
7227	FBgn0034627	FBgn0034627	4903	10952893	1	0	0	0	0	0
7227	FBgn0034626	FBgn0034626	4902	10952893	1	0	0	0	0	0
7227	FBgn0004569	FBgn0004569	7863	10952893	1	0	0	0	0	0
7227	FBgn0000490	FBgn0000490	297	10952893	1	0	0	0	0	0
7227	FBgn0024234	FBgn0024234	5283	10952893	1	0	0	0	0	0
7227	FBgn0034629	FBgn0034629	4905	10952893	1	0	0	0	0	0
7227	FBgn0011648	FBgn0011648	394	10952893	1	0	0	0	0	0
7227	FBgn0003463	FBgn0003463	14332	10952893	1	0	0	0	0	0
7227	FBgn0003996	FBgn0003996	13111	9232597	1	0	0	0	0	0
7227	FBgn0005590	FBgn0005590	2258	9232597	1	0	0	0	0	0
7227	FBgn0003865	FBgn0003865	13996	9232597	1	0	0	0	0	0
7227	FBgn0003308	FBgn0003308	9936	9232597	1	0	0	0	0	0
7227	FBgn0001325	FBgn0001325	5516	9232597	1	0	0	0	0	0
7227	FBgn0003719	FBgn0003719	11320	9232597	1	0	0	0	0	0
7227	FBgn0000490	FBgn0000490	297	9232597	1	0	0	0	0	0
7227	FBgn0003463	FBgn0003463	14332	9232597	1	0	0	0	0	0
7227	FBgn0013275	FBgn0013275	9780	1841464	1	0	0	0	0	0
7227	FBgn0013277	FBgn0013277	9876	1841464	1	0	0	0	0	0
7227	FBgn0013276	FBgn0013276	9781	1841464	1	0	0	0	0	0
7227	FBgn0013279	FBgn0013279	9879	1841464	1	0	0	0	0	0
7227	FBgn0013278	FBgn0013278	9878	1841464	1	0	0	0	0	0
7227	FBgn0001234	FBgn0001234	12190	1841464	0	0	0	0	0	0
7227	FBgn0012066	FBgn0012066	7754	1360647	1	0	0	0	0	0
7227	FBgn0000570	FBgn0000570	12840	1389179	1	0	0	0	0	0
7227	FBgn0000108	FBgn0000108	12842	1389179	1	0	0	0	0	0
7227	FBgn0003986	FBgn0003986	12843	1389179	1	0	0	0	0	0
7227	FBgn0003996	FBgn0003996	13111	10207150	1	0	0	0	0	0
7227	FBgn0000570	FBgn0000570	12840	10207150	1	0	0	0	0	0
7227	FBgn0005561	FBgn0005561	12484	10207150	1	0	0	0	0	0
7227	FBgn0011758	FBgn0011758	14569	10207150	1	0	0	0	0	0
7227	FBgn0004647	FBgn0004647	13132	10207150	0	0	0	0	0	0
7227	FBgn0001169	FBgn0001169	10793	10207150	1	0	0	0	0	0
7227	FBgn0011230	FBgn0011230	982	8846899	1	0	0	0	0	0
7227	FBgn0003308	FBgn0003308	9936	1974228	1	0	0	0	0	0
7227	FBgn0003366	FBgn0003366	13875	1974228	1	0	0	0	0	0
7227	FBgn0003267	FBgn0003267	11617	1974228	1	0	0	0	0	0
7227	FBgn0011981	FBgn0011981	15034	2107332	0	0	0	0	0	0
7227	FBgn0011980	FBgn0011980	15029	2107332	0	0	0	0	0	0
7227	FBgn0011983	FBgn0011983	15035	2107332	0	0	0	0	0	0
7227	FBgn0011982	FBgn0011982	15030	2107332	0	0	0	0	0	0
7227	FBgn0011985	FBgn0011985	2656	2107332	0	0	0	0	0	0
7227	FBgn0011984	FBgn0011984	2657	2107332	0	0	0	0	0	0
7227	FBgn0011986	FBgn0011986	8664	2107332	0	0	0	0	0	0
7227	FBgn0011840	FBgn0011840	12244	2107332	0	0	0	0	0	0
7227	FBgn0011888	FBgn0011888	5543	2107332	0	0	0	0	0	0
7227	FBgn0011889	FBgn0011889	5542	2107332	0	0	0	0	0	0
7227	FBgn0011963	FBgn0011963	12217	2107332	0	0	0	0	0	0
7227	FBgn0011962	FBgn0011962	12218	2107332	0	0	0	0	0	0
7227	FBgn0011961	FBgn0011961	12219	2107332	0	0	0	0	0	0
7227	FBgn0011960	FBgn0011960	12220	2107332	0	0	0	0	0	0
7227	FBgn0011887	FBgn0011887	5544	2107332	0	0	0	0	0	0
7227	FBgn0012004	FBgn0012004	12262	2107332	0	0	0	0	0	0
7227	FBgn0012001	FBgn0012001	12215	2107332	0	0	0	0	0	0
7227	FBgn0012000	FBgn0012000	12214	2107332	0	0	0	0	0	0
7227	FBgn0012003	FBgn0012003	12261	2107332	0	0	0	0	0	0
7227	FBgn0012002	FBgn0012002	12240	2107332	0	0	0	0	0	0
7227	FBgn0011958	FBgn0011958	5533	2107332	0	0	0	0	0	0
7227	FBgn0011955	FBgn0011955	5549	2107332	0	0	0	0	0	0
7227	FBgn0011895	FBgn0011895	5555	2107332	0	0	0	0	0	0
7227	FBgn0011893	FBgn0011893	5553	2107332	0	0	0	0	0	0
7227	FBgn0011892	FBgn0011892	5552	2107332	0	0	0	0	0	0
7227	FBgn0011998	FBgn0011998	12213	2107332	0	0	0	0	0	0
7227	FBgn0011999	FBgn0011999	12212	2107332	0	0	0	0	0	0
7227	FBgn0011959	FBgn0011959	12221	2107332	0	0	0	0	0	0
7227	FBgn0011890	FBgn0011890	5547	2107332	0	0	0	0	0	0
7227	FBgn0011897	FBgn0011897	5609	2107332	0	0	0	0	0	0
7227	FBgn0011896	FBgn0011896	5579	2107332	0	0	0	0	0	0
7227	FBgn0011956	FBgn0011956	5546	2107332	0	0	0	0	0	0
7227	FBgn0011957	FBgn0011957	5538	2107332	0	0	0	0	0	0
7227	FBgn0011970	FBgn0011970	12229	2107332	0	0	0	0	0	0
7227	FBgn0011971	FBgn0011971	12235	2107332	0	0	0	0	0	0
7227	FBgn0011891	FBgn0011891	5534	2107332	0	0	0	0	0	0
7227	FBgn0011894	FBgn0011894	5554	2107332	0	0	0	0	0	0
7227	FBgn0011974	FBgn0011974	15031	2107332	0	0	0	0	0	0
7227	FBgn0011975	FBgn0011975	15023	2107332	0	0	0	0	0	0
7227	FBgn0011976	FBgn0011976	15024	2107332	0	0	0	0	0	0
7227	FBgn0011977	FBgn0011977	15032	2107332	0	0	0	0	0	0
7227	FBgn0002023	FBgn0002023	2185	10798397	1	0	0	0	0	0
7227	FBgn0003996	FBgn0003996	13111	10798397	1	0	0	0	0	0
7227	FBgn0024277	FBgn0024277	6032	10798397	1	0	0	1	0	0
7227	FBgn0003965	FBgn0003965	13862	8889528	1	0	0	0	0	0
7227	FBgn0003607	FBgn0003607	1005	8889528	1	0	0	0	0	0
7227	FBgn0003996	FBgn0003996	13111	8889528	1	0	0	0	0	0
7227	FBgn0000153	FBgn0000153	1725	6799353	1	0	0	0	0	0
7227	FBgn0000247	FBgn0000247	11916	6799353	1	0	0	0	0	0
7227	FBgn0003515	FBgn0003515	7865	6799353	1	0	0	0	0	0
7227	FBgn0000241	FBgn0000241	5223	6799353	1	0	0	0	0	0
7227	FBgn0003691	FBgn0003691	7761	6799353	1	0	0	0	0	0
7227	FBgn0004644	FBgn0004644	11098	9109493	0	0	0	0	0	0
7227	FBgn0003892	FBgn0003892	3180	9109493	0	0	0	0	0	0
7227	FBgn0015624	FBgn0015624	13748	9109493	1	0	0	1	0	0
7227	FBgn0004009	FBgn0004009	892	9109493	0	0	0	0	0	0
7227	FBgn0000490	FBgn0000490	297	9109493	0	0	0	0	0	0
7227	FBgn0004859	FBgn0004859	12416	9109493	1	0	0	0	0	0
7227	FBgn0004240	FBgn0004240	4625	8882658	1	0	0	0	0	0
7227	FBgn0000543	FBgn0000543	6208	8882658	1	0	0	0	0	0
7227	FBgn0000567	FBgn0000567	7993	8882658	1	0	0	0	0	0
7227	FBgn0000210	FBgn0000210	12957	8882658	1	0	0	0	0	0
7227	FBgn0000546	FBgn0000546	2846	8882658	1	0	0	0	0	0
7227	FBgn0000482	FBgn0000482	12958	8882658	1	0	0	0	0	0
7227	FBgn0000568	FBgn0000568	8039	8882658	1	0	0	0	0	0
7227	FBgn0001250	FBgn0001250	14501	8240969	1	0	0	0	0	0
7227	FBgn0004657	FBgn0004657	13569	8240969	0	0	0	0	0	0
7227	FBgn0004456	FBgn0004456	14100	8240969	1	1	0	1	0	0
7227	FBgn0005617	FBgn0005617	2119	8889531	1	0	0	0	0	0
7227	FBgn0002774	FBgn0002774	2829	8889531	1	0	0	0	0	0
7227	FBgn0003996	FBgn0003996	13111	8889532	1	0	0	0	0	0
7227	FBgn0004034	FBgn0004034	12823	8889532	1	0	0	0	0	0
7227	FBgn0000055	FBgn0000055	1797	8889532	1	0	0	0	0	0
7227	FBgn0004170	FBgn0004170	12825	9716528	1	0	0	0	0	0
7227	FBgn0000492	FBgn0000492	11873	9716528	1	0	0	0	0	0
7227	FBgn0003205	FBgn0003205	9464	9716528	1	0	0	0	0	0
7227	FBgn0001965	FBgn0001965	1724	9716528	1	0	0	0	0	0
7227	FBgn0004635	FBgn0004635	6088	9716528	1	0	0	0	0	0
7227	FBgn0000022	FBgn0000022	12824	9716528	1	0	0	0	0	0
7227	FBgn0004390	FBgn0004390	7129	9716528	1	0	0	0	0	0
7227	FBgn0001981	FBgn0001981	1858	9716528	1	0	0	0	0	0
7227	FBgn0003731	FBgn0003731	4914	9716528	1	0	0	0	0	0
7227	FBgn0000606	FBgn0000606	3376	9716528	1	0	0	0	0	0
7227	FBgn0003448	FBgn0003448	1864	9716528	1	0	0	0	0	0
7227	FBgn0010269	FBgn0010269	13715	9716528	1	0	0	0	0	0
7227	FBgn0003079	FBgn0003079	13062	9716528	1	0	0	0	0	0
7227	FBgn0003986	FBgn0003986	12843	9716528	1	0	0	0	0	0
7227	FBgn0021776	FBgn0021776	10727	11262236	0	0	0	0	0	0
7227	FBgn0004595	FBgn0004595	9705	11262236	1	0	0	0	0	0
7227	FBgn0000405	FBgn0000405	5107	9441685	1	0	0	0	0	0
7227	FBgn0003886	FBgn0003886	9512	9441685	1	0	0	0	0	0
7227	FBgn0003885	FBgn0003885	9219	9441685	1	0	0	0	0	0
7227	FBgn0003884	FBgn0003884	9162	9441685	1	0	0	0	0	0
7227	FBgn0003731	FBgn0003731	4914	9441685	1	0	0	0	0	0
7227	FBgn0003525	FBgn0003525	11861	9441685	1	0	0	0	0	0
7227	FBgn0003896	FBgn0003896	2148	10027288	1	0	0	0	0	0
7227	FBgn0013433	FBgn0013433	1914	10027288	1	0	0	0	0	0
7227	FBgn0000635	FBgn0000635	13205	10027288	1	0	0	0	0	0
7227	FBgn0005775	FBgn0005775	6541	10027288	1	0	0	0	0	0
7227	FBgn0000636	FBgn0000636	2091	10027288	1	0	0	0	0	0
7227	FBgn0000606	FBgn0000606	3376	10027288	1	0	0	0	0	0
7227	FBgn0004242	FBgn0004242	339	10027288	1	0	0	0	0	0
7227	FBgn0026170	FBgn0026170	863	9844739	1	1	0	1	0	0
7227	FBgn0000479	FBgn0000479	13136	9336085	1	0	0	0	0	0
7227	FBgn0003036	FBgn0003036	14457	9336085	1	0	0	0	0	0
7227	FBgn0003028	FBgn0003028	13275	9336085	1	0	0	0	0	0
7227	FBgn0003034	FBgn0003034	7500	9336085	1	1	0	0	0	0
7227	FBgn0003716	FBgn0003716	631	8791413	1	0	0	0	0	0
7227	FBgn0011300	FBgn0011300	3230	8791413	1	0	0	0	0	0
7227	FBgn0003317	FBgn0003317	3048	8791413	1	0	0	0	0	0
7227	FBgn0003169	FBgn0003169	10117	8791413	1	0	0	0	0	0
7227	FBgn0000490	FBgn0000490	297	8791413	0	0	0	0	0	0
7227	FBgn0002566	FBgn0002566	2591	2166700	1	0	0	0	0	0
7227	FBgn0002563	FBgn0002563	122	2166700	1	0	0	0	0	0
7227	FBgn0000473	FBgn0000473	2896	8625948	1	1	0	1	0	0
7227	FBgn0003996	FBgn0003996	13111	9697866	1	0	0	0	0	0
7227	FBgn0004625	FBgn0004625	13220	9697866	1	0	0	0	0	0
7227	FBgn0003068	FBgn0003068	13091	9697866	1	0	0	0	0	0
7227	FBgn0014396	FBgn0014396	439	9697866	1	0	0	0	0	0
7227	FBgn0024943	FBgn0024943	13633	9697866	1	0	0	1	0	0
7227	FBgn0000459	FBgn0000459	14415	9697866	1	0	0	0	0	0
7227	FBgn0002940	FBgn0002940	10714	9697866	1	0	0	0	0	0
7227	FBgn0001253	FBgn0001253	6912	9647692	1	0	0	0	0	0
7227	FBgn0000210	FBgn0000210	12957	9647692	1	0	0	0	0	0
7227	FBgn0000439	FBgn0000439	9146	9647692	1	0	0	0	0	0
7227	FBgn0004198	FBgn0004198	13521	2550768	1	0	0	0	0	0
7227	FBgn0004034	FBgn0004034	12823	8582613	1	0	0	0	0	0
7227	FBgn0004198	FBgn0004198	13521	8582613	1	0	0	0	0	0
7227	FBgn0000630	FBgn0000630	14563	8582613	1	0	0	0	0	0
7227	FBgn0003996	FBgn0003996	13111	8582613	1	0	0	0	0	0
7227	FBgn0003124	FBgn0003124	8294	8582613	1	0	0	0	0	0
7227	FBgn0003567	FBgn0003567	10087	8582613	1	0	0	0	0	0
7227	FBgn0003218	FBgn0003218	14163	7807414	1	0	0	0	0	0
7227	FBgn0003076	FBgn0003076	7775	1465018	1	0	0	0	0	0
7227	FBgn0003074	FBgn0003074	3214	1465018	1	0	0	0	0	0
7227	FBgn0000032	FBgn0000032	11946	1465018	1	0	0	0	0	0
7227	FBgn0001248	FBgn0001248	6911	1465018	1	0	0	0	0	0
7227	FBgn0001187	FBgn0001187	4090	1465018	1	0	0	0	0	0
7227	FBgn0011768	FBgn0011768	9654	1465018	1	0	0	0	0	0
7227	FBgn0000055	FBgn0000055	1797	1465018	1	0	0	0	0	0
7227	FBgn0002719	FBgn0002719	9906	1465018	1	0	0	0	0	0
7227	FBgn0001128	FBgn0001128	704	1465018	1	0	0	0	0	0
7227	FBgn0001125	FBgn0001125	225	1465018	1	0	0	0	0	0
7227	FBgn0004654	FBgn0004654	13023	10978290	1	0	0	0	0	0
7227	FBgn0000279	FBgn0000279	11998	10978290	1	0	0	0	0	0
7227	FBgn0004057	FBgn0004057	14804	10978290	1	0	0	0	0	0
7227	FBgn0004050	FBgn0004050	13072	10978290	1	0	0	0	0	0
7227	FBgn0003034	FBgn0003034	7500	10978290	1	0	0	0	0	0
7227	FBgn0002772	FBgn0002772	11717	10978290	1	0	0	0	0	0
7227	FBgn0000606	FBgn0000606	3376	10978290	1	0	0	0	0	0
7227	FBgn0002856	FBgn0002856	697	10978290	1	0	0	0	0	0
7227	FBgn0003300	FBgn0003300	14900	10978290	1	0	0	0	0	0
7227	FBgn0000490	FBgn0000490	297	10978290	1	0	0	0	0	0
7227	FBgn0002855	FBgn0002855	698	10978290	1	0	0	0	0	0
7227	FBgn0000055	FBgn0000055	1797	10978290	1	0	0	0	0	0
7227	FBgn0003462	FBgn0003462	7231	10978290	1	0	0	0	0	0
7227	FBgn0000592	FBgn0000592	7385	10978290	1	0	0	0	0	0
7227	FBgn0005391	FBgn0005391	13776	10978290	1	0	0	0	0	0
7227	FBgn0000078	FBgn0000078	4362	10978290	1	0	0	0	0	0
7227	FBgn0003965	FBgn0003965	13862	10978290	1	0	0	0	0	0
7227	FBgn0003068	FBgn0003068	13091	10978290	1	0	0	0	0	0
7227	FBgn0001233	FBgn0001233	6312	10978290	1	0	0	0	0	0
7227	FBgn0003231	FBgn0003231	2245	10978290	1	0	0	0	0	0
7227	FBgn0000206	FBgn0000206	11526	10978290	1	0	0	0	0	0
7227	FBgn0003996	FBgn0003996	13111	10978290	1	0	0	0	0	0
7227	FBgn0003392	FBgn0003392	14387	11463917	1	0	0	0	0	0
7227	FBgn0004620	FBgn0004620	668	11463917	1	0	0	0	0	0
7227	FBgn0004179	FBgn0004179	8532	11463917	1	0	0	0	0	0
7227	FBgn0046113	FBgn0046113	123	11463917	1	0	0	0	0	0
7227	FBgn0013343	FBgn0013343	11222	11463917	1	0	0	0	0	0
7227	FBgn0013342	FBgn0013342	6118	11463917	1	0	0	0	0	0
7227	FBgn0020429	FBgn0020429	669	11463917	1	0	0	0	0	0
7227	FBgn0000052	FBgn0000052	729	822279	1	0	0	0	0	0
7227	FBgn0000241	FBgn0000241	5223	822279	0	1	0	0	0	0
7227	FBgn0000543	FBgn0000543	6208	10842062	1	0	0	0	0	0
7227	FBgn0001075	FBgn0001075	507	10842062	1	0	0	0	0	0
7227	FBgn0004647	FBgn0004647	13132	10842062	1	0	0	0	0	0
7227	FBgn0003525	FBgn0003525	11861	10842062	1	0	0	0	0	0
7227	FBgn0004635	FBgn0004635	6088	10842062	1	0	0	0	0	0
7227	FBgn0004009	FBgn0004009	892	10842062	1	0	0	0	0	0
7227	FBgn0003256	FBgn0003256	5859	10842062	1	0	0	0	0	0
7227	FBgn0000577	FBgn0000577	3583	10842062	1	0	0	0	0	0
7227	FBgn0003731	FBgn0003731	4914	10842062	1	0	0	0	0	0
7227	FBgn0004837	FBgn0004837	1832	10842062	1	0	0	0	0	0
7227	FBgn0000497	FBgn0000497	92	10842062	1	0	0	0	0	0
7227	FBgn0000490	FBgn0000490	297	10842062	1	0	0	0	0	0
7227	FBgn0000099	FBgn0000099	2814	10842062	1	0	0	0	0	0
7227	FBgn0003984	FBgn0003984	6611	10842062	1	0	0	0	0	0
7227	FBgn0005586	FBgn0005586	3456	9074639	1	0	0	0	0	0
7227	FBgn0014009	FBgn0014009	2885	9074639	1	0	0	1	0	0
7227	FBgn0015790	FBgn0015790	10857	9074639	1	0	0	1	0	0
7227	FBgn0015791	FBgn0015791	1784	9074639	1	0	0	1	0	0
7227	FBgn0015793	FBgn0015793	6893	9074639	1	0	0	1	0	0
7227	FBgn0015794	FBgn0015794	13320	9074639	1	0	0	1	0	0
7227	FBgn0015795	FBgn0015795	11207	9074639	1	0	0	0	0	0
7227	FBgn0015796	FBgn0015796	8228	9074639	1	0	0	1	0	0
7227	FBgn0015797	FBgn0015797	1554	9074639	1	0	0	1	0	0
7227	FBgn0015789	FBgn0015789	14867	9074639	1	0	0	1	0	0
7227	FBgn0016700	FBgn0016700	10879	9074639	1	0	0	1	0	0
7227	FBgn0000577	FBgn0000577	3583	1425358	1	0	0	0	0	0
7227	FBgn0004053	FBgn0004053	9142	1425358	1	0	0	0	0	0
7227	FBgn0003731	FBgn0003731	4914	1425358	1	0	0	0	0	0
7227	FBgn0003900	FBgn0003900	5147	1425358	1	0	0	0	0	0
7227	FBgn0003448	FBgn0003448	1864	1425358	1	0	0	0	0	0
7227	FBgn0004666	FBgn0004666	9944	1425358	1	0	0	0	0	0
7227	FBgn0000490	FBgn0000490	297	1425358	1	0	0	0	0	0
7227	FBgn0000546	FBgn0000546	2846	8324824	1	0	0	1	0	0
7227	FBgn0010385	FBgn0010385	3387	8168509	1	0	0	0	0	0
7227	FBgn0004390	FBgn0004390	7129	10771085	1	0	0	0	0	0
7227	FBgn0004638	FBgn0004638	3873	10771085	1	0	0	0	0	0
7227	FBgn0003366	FBgn0003366	13875	10771085	1	0	0	0	0	0
7227	FBgn0003256	FBgn0003256	5859	10771085	1	0	0	0	0	0
7227	FBgn0003079	FBgn0003079	13062	10771085	1	0	0	0	0	0
7227	FBgn0015402	FBgn0015402	8966	10771085	1	0	0	0	0	0
7227	FBgn0010269	FBgn0010269	13715	10771085	1	0	0	0	0	0
7227	FBgn0003118	FBgn0003118	11118	10771085	1	0	0	0	0	0
7227	FBgn0003731	FBgn0003731	4914	10771085	1	0	0	0	0	0
7227	FBgn0003733	FBgn0003733	3034	10771085	1	0	0	0	0	0
7227	FBgn0001291	FBgn0001291	3396	10771085	1	0	0	0	0	0
7227	FBgn0000382	FBgn0000382	13019	10771085	1	0	0	0	0	0
7227	FBgn0003205	FBgn0003205	9464	10771085	1	0	0	0	0	0
7227	FBgn0005592	FBgn0005592	7572	10771085	1	0	0	0	0	0
7227	FBgn0004907	FBgn0004907	3398	10771085	1	0	0	0	0	0
7227	FBgn0016641	FBgn0016641	4926	10771085	1	0	0	0	0	0
7227	FBgn0003416	FBgn0003416	14438	10771085	1	0	0	0	0	0
7227	FBgn0003410	FBgn0003410	7915	10771085	1	0	0	0	0	0
7227	FBgn0000206	FBgn0000206	11526	10771085	1	0	0	0	0	0
7227	FBgn0021818	FBgn0021818	4382	10771085	1	0	0	0	0	0
7227	FBgn0015279	FBgn0015279	10794	10771085	1	0	0	0	0	0
7227	FBgn0013725	FBgn0013725	3992	10771085	1	0	0	0	0	0
7227	FBgn0016794	FBgn0016794	6237	10771085	1	0	0	0	0	0
7227	FBgn0001965	FBgn0001965	1724	10771085	1	0	0	0	0	0
7227	FBgn0000097	FBgn0000097	246	10771085	1	0	0	0	0	0
7227	FBgn0003870	FBgn0003870	12145	10771085	1	0	0	0	0	0
7227	FBgn0020238	FBgn0020238	10540	10771085	1	0	0	0	0	0
7227	FBgn0014388	FBgn0014388	6355	10771085	1	0	0	0	0	0
7227	FBgn0023444	FBgn0023444	59	10771085	1	0	0	0	0	0
7227	FBgn0011217	FBgn0011217	10129	10771085	1	0	0	0	0	0
7227	FBgn0003392	FBgn0003392	14387	11160392	1	0	0	0	0	0
7227	FBgn0016975	FBgn0016975	14997	11160392	1	0	0	0	0	0
7227	FBgn0016976	FBgn0016976	14998	11160392	1	0	0	0	0	0
7227	FBgn0004179	FBgn0004179	8532	11160392	1	0	0	0	0	0
7227	FBgn0015567	FBgn0015567	58	11160392	1	0	0	0	0	0
7227	FBgn0004242	FBgn0004242	339	11160392	1	0	0	0	0	0
7227	FBgn0024832	FBgn0024832	11002	11160392	0	0	0	0	0	0
7227	FBgn0004362	FBgn0004362	4957	9054971	1	0	0	0	0	0
7227	FBgn0004924	FBgn0004924	14294	9054971	0	0	0	0	0	0
7227	FBgn0010379	FBgn0010379	10305	8302573	1	1	0	1	0	0
7227	FBgn0003091	FBgn0003091	4325	8302573	1	0	0	0	0	0
7227	FBgn0003093	FBgn0003093	11821	8302573	1	0	0	0	0	0
7227	FBgn0004784	FBgn0004784	4324	8302573	1	0	0	0	0	0
7227	FBgn0000337	FBgn0000337	3041	812484	0	0	0	0	0	0
7227	FBgn0000247	FBgn0000247	11916	812484	1	0	0	0	0	0
7227	FBgn0003515	FBgn0003515	7865	812484	1	0	0	0	0	0
7227	FBgn0000241	FBgn0000241	5223	812484	1	0	0	0	0	0
7227	FBgn0003996	FBgn0003996	13111	812484	1	0	0	0	0	0
7227	FBgn0002567	FBgn0002567	3271	812484	1	0	0	0	0	0
7227	FBgn0022893	FBgn0022893	2543	7737122	1	0	0	0	0	0
7227	FBgn0003741	FBgn0003741	7878	8013257	1	0	0	0	0	0
7227	FBgn0003742	FBgn0003742	4007	8013257	1	0	0	0	0	0
7227	FBgn0000384	FBgn0000384	2593	8013257	1	0	0	0	0	0
7227	FBgn0003891	FBgn0003891	4875	8013257	1	0	0	0	0	0
7227	FBgn0002566	FBgn0002566	2591	8013257	1	0	0	0	0	0
7227	FBgn0004644	FBgn0004644	11098	8692268	1	0	0	0	0	0
7227	FBgn0003866	FBgn0003866	2553	8692268	1	0	0	0	0	0
7227	FBgn0003975	FBgn0003975	3790	8692268	1	0	0	0	0	0
7227	FBgn0000157	FBgn0000157	5475	8692268	1	0	0	0	0	0
7227	FBgn0004009	FBgn0004009	892	8692268	1	0	0	0	0	0
7227	FBgn0000490	FBgn0000490	297	8692268	1	0	0	0	0	0
7227	FBgn0000099	FBgn0000099	2814	8692268	1	0	0	0	0	0
7227	FBgn0003944	FBgn0003944	10380	6631321	1	0	0	0	0	0
7227	FBgn0000592	FBgn0000592	7385	2517263	1	1	0	0	0	0
7227	FBgn0000413	FBgn0000413	1321	8013251	1	0	0	0	0	0
7227	FBgn0003887	FBgn0003887	4686	8013251	1	0	0	0	0	0
7227	FBgn0003659	FBgn0003659	13490	8013251	1	0	0	0	0	0
7227	FBgn0003308	FBgn0003308	9936	7855598	1	0	0	0	0	0
7227	FBgn0003068	FBgn0003068	13091	7855598	1	0	0	0	0	0
7227	FBgn0003169	FBgn0003169	10117	2114106	1	0	0	0	0	0
7227	FBgn0014000	FBgn0014000	2282	8021646	0	0	0	0	0	0
7227	FBgn0003145	FBgn0003145	1547	8692913	1	0	0	0	0	0
7227	FBgn0004102	FBgn0004102	13644	8692913	1	0	0	0	0	0
7227	FBgn0000439	FBgn0000439	9146	8692913	1	0	0	0	0	0
7227	FBgn0003944	FBgn0003944	10380	8692913	1	0	0	0	0	0
7227	FBgn0000625	FBgn0000625	7407	8692913	1	0	0	0	0	0
7227	FBgn0000577	FBgn0000577	3583	8692913	1	0	0	0	0	0
7227	FBgn0000095	FBgn0000095	9149	8692913	1	0	0	0	0	0
7227	FBgn0004666	FBgn0004666	9944	8692913	1	0	0	0	0	0
7227	FBgn0001077	FBgn0001077	9148	8692913	1	0	0	0	0	0
7227	FBgn0000166	FBgn0000166	9144	8692913	1	0	0	0	0	0
7227	FBgn0023417	FBgn0023417	8470	9867351	1	0	0	1	0	0
7227	FBgn0003371	FBgn0003371	13088	10637630	1	0	0	0	0	0
7227	FBgn0000179	FBgn0000179	13225	10637630	1	0	0	0	0	0
7227	FBgn0000490	FBgn0000490	297	10637630	1	0	0	0	0	0
7227	FBgn0000577	FBgn0000577	3583	10637630	1	0	0	0	0	0
7227	FBgn0003866	FBgn0003866	2553	10637630	1	0	0	0	0	0
7227	FBgn0000499	FBgn0000499	13914	10637630	1	0	0	0	0	0
7227	FBgn0003975	FBgn0003975	3790	10637630	1	0	0	0	0	0
7227	FBgn0002932	FBgn0002932	9411	10637630	1	0	0	0	0	0
7227	FBgn0004009	FBgn0004009	892	10637630	1	0	0	0	0	0
7227	FBgn0001085	FBgn0001085	7585	10637630	1	0	0	0	0	0
7227	FBgn0003716	FBgn0003716	631	10637630	1	0	0	0	0	0
7227	FBgn0000117	FBgn0000117	12989	10637630	1	0	0	0	0	0
7227	FBgn0024250	FBgn0024250	13501	10637630	1	0	0	0	0	0
7227	FBgn0004579	FBgn0004579	1473	10637630	1	0	0	0	0	0
7227	FBgn0004176	FBgn0004176	366	10409503	1	0	0	0	0	0
7227	FBgn0003886	FBgn0003886	9512	10409503	1	0	0	0	0	0
7227	FBgn0003885	FBgn0003885	9219	10409503	1	0	0	0	0	0
7227	FBgn0003884	FBgn0003884	9162	10409503	1	0	0	0	0	0
7227	FBgn0010097	FBgn0010097	2199	10409503	1	0	0	0	0	0
7227	FBgn0002973	FBgn0002973	1156	10409503	1	0	0	0	0	0
7227	FBgn0004595	FBgn0004595	9705	10409503	1	0	0	0	0	0
7227	FBgn0003944	FBgn0003944	10380	7813788	1	0	0	0	0	0
7227	FBgn0003900	FBgn0003900	5147	7813788	1	0	0	0	0	0
7227	FBgn0000095	FBgn0000095	9149	7813788	1	0	0	0	0	0
7227	FBgn0000462	FBgn0000462	2036	7813788	1	0	0	0	0	0
7227	FBgn0003448	FBgn0003448	1864	7813788	1	0	0	0	0	0
7227	FBgn0003339	FBgn0003339	9147	7813788	1	0	0	0	0	0
7227	FBgn0002780	FBgn0002780	12174	7813788	1	0	0	0	0	0
7227	FBgn0025595	FBgn0025595	823	11376949	1	0	0	0	0	0
7227	FBgn0031849	FBgn0031849	821	11376949	1	0	0	0	0	0
7227	FBgn0028703	FBgn0028703	820	11376949	1	0	0	0	0	0
7227	FBgn0031850	FBgn0031850	822	11376949	1	1	0	1	0	0
7227	FBgn0003392	FBgn0003392	14387	2161909	1	0	0	0	0	0
7227	FBgn0003036	FBgn0003036	14457	2161909	1	0	0	0	0	0
7227	FBgn0002774	FBgn0002774	2829	2161909	1	0	0	0	0	0
7227	FBgn0003145	FBgn0003145	1547	7903947	1	0	0	0	0	0
7227	FBgn0004102	FBgn0004102	13644	7903947	1	0	0	0	0	0
7227	FBgn0000439	FBgn0000439	9146	7903947	1	0	0	0	0	0
7227	FBgn0000014	FBgn0000014	10384	7903947	1	0	0	0	0	0
7227	FBgn0003944	FBgn0003944	10380	7903947	1	0	0	0	0	0
7227	FBgn0000576	FBgn0000576	10040	7903947	1	0	0	0	0	0
7227	FBgn0000095	FBgn0000095	9149	7903947	1	0	0	0	0	0
7227	FBgn0001180	FBgn0001180	9357	7903947	1	0	0	0	0	0
7227	FBgn0003339	FBgn0003339	9147	7903947	1	0	0	0	0	0
7227	FBgn0001077	FBgn0001077	9148	7903947	1	0	0	0	0	0
7227	FBgn0000166	FBgn0000166	9144	7903947	1	0	0	0	0	0
7227	FBgn0000046	FBgn0000046	9990	6432334	1	0	0	0	0	0
7227	FBgn0000047	FBgn0000047	10228	6432334	1	0	0	0	0	0
7227	FBgn0000044	FBgn0000044	4827	6432334	1	0	0	0	0	0
7227	FBgn0000045	FBgn0000045	8517	6432334	1	0	0	0	0	0
7227	FBgn0000042	FBgn0000042	13356	6432334	1	0	0	0	0	0
7227	FBgn0000043	FBgn0000043	2833	6432334	1	0	0	0	0	0
7227	FBgn0004045	FBgn0004045	13777	1569958	1	0	0	0	0	0
7227	FBgn0001223	FBgn0001223	7041	2127884	1	0	0	0	0	0
7227	FBgn0001225	FBgn0001225	7044	2127884	1	0	0	0	0	0
7227	FBgn0001224	FBgn0001224	7046	2127884	1	0	0	0	0	0
7227	FBgn0001226	FBgn0001226	7047	2127884	1	0	0	0	0	0
7227	FBgn0000565	FBgn0000565	7687	2127884	1	0	0	0	0	0
7227	FBgn0000567	FBgn0000567	7993	2127884	1	0	0	0	0	0
7227	FBgn0000566	FBgn0000566	4584	2127884	1	0	0	0	0	0
7227	FBgn0000210	FBgn0000210	12957	2127884	1	0	0	0	0	0
7227	FBgn0000546	FBgn0000546	2846	2127884	1	0	0	0	0	0
7227	FBgn0000568	FBgn0000568	8039	2127884	1	0	0	0	0	0
7227	FBgn0001253	FBgn0001253	6912	2127884	1	0	0	0	0	0
7227	FBgn0001254	FBgn0001254	6362	2127884	1	0	0	0	0	0
7227	FBgn0001255	FBgn0001255	9270	2127884	1	0	0	0	0	0
7227	FBgn0004837	FBgn0004837	1832	8749394	1	0	0	0	0	0
7227	FBgn0004647	FBgn0004647	13132	8749394	1	0	0	0	0	0
7227	FBgn0002940	FBgn0002940	10714	9539140	1	0	0	0	0	0
7227	FBgn0004635	FBgn0004635	6088	10684581	1	0	0	0	0	0
7227	FBgn0003749	FBgn0003749	5980	10684581	1	0	0	0	0	0
7227	FBgn0014135	FBgn0014135	10703	10684581	1	0	0	0	0	0
7227	FBgn0003525	FBgn0003525	11861	10684581	1	0	0	0	0	0
7227	FBgn0001320	FBgn0001320	8348	10684581	1	0	0	0	0	0
7227	FBgn0000490	FBgn0000490	297	10684581	1	0	0	0	0	0
7227	FBgn0003118	FBgn0003118	11118	10684581	1	0	0	0	0	0
7227	FBgn0003731	FBgn0003731	4914	10684581	1	0	0	0	0	0
7227	FBgn0003716	FBgn0003716	631	10684581	1	0	0	0	0	0
7227	FBgn0004579	FBgn0004579	1473	10684581	1	0	0	0	0	0
7227	FBgn0005672	FBgn0005672	2251	10684581	1	0	0	0	0	0
7227	FBgn0004647	FBgn0004647	13132	10684581	1	0	0	0	0	0
7227	FBgn0005592	FBgn0005592	7572	10684581	1	0	0	0	0	0
7227	FBgn0004101	FBgn0004101	5389	10684581	1	0	0	0	0	0
7227	FBgn0001981	FBgn0001981	1858	10684581	1	0	0	0	0	0
7227	FBgn0000463	FBgn0000463	10662	10684581	1	0	0	0	0	0
7227	FBgn0010113	FBgn0010113	12004	10684581	1	0	0	0	0	0
7227	FBgn0003310	FBgn0003310	128	10684581	1	0	0	0	0	0
7227	FBgn0020299	FBgn0020299	10115	10684581	1	0	0	0	0	0
7227	FBgn0014388	FBgn0014388	6355	10684581	1	0	0	0	0	0
7227	FBgn0004647	FBgn0004647	13132	1426644	1	0	0	0	0	0
7227	FBgn0002707	FBgn0002707	13217	189178	1	0	0	0	0	0
7227	FBgn0004367	FBgn0004367	14446	189178	1	0	0	0	0	0
7227	FBgn0004644	FBgn0004644	11098	10449357	1	0	0	0	0	0
7227	FBgn0003892	FBgn0003892	3180	10449357	1	0	0	0	0	0
7227	FBgn0016797	FBgn0016797	8144	10449357	1	0	0	0	0	0
7227	FBgn0005590	FBgn0005590	2258	10449357	1	0	0	0	0	0
7227	FBgn0020245	FBgn0020245	4001	10449357	1	0	0	0	0	0
7227	FBgn0003716	FBgn0003716	631	10449357	1	0	0	0	0	0
7227	FBgn0003719	FBgn0003719	11320	10449357	1	0	0	0	0	0
7227	FBgn0004009	FBgn0004009	892	10449357	1	0	0	0	0	0
7227	FBgn0001085	FBgn0001085	7585	10449357	1	0	0	0	0	0
7227	FBgn0000490	FBgn0000490	297	10449357	1	0	0	0	0	0
7227	FBgn0011577	FBgn0011577	6980	10449357	1	0	0	0	0	0
7227	FBgn0003317	FBgn0003317	3048	10449357	1	0	0	0	0	0
7227	FBgn0003463	FBgn0003463	14332	10449357	1	0	0	0	0	0
7227	FBgn0003444	FBgn0003444	39	10449357	1	0	0	0	0	0
7227	FBgn0010217	FBgn0010217	12479	9169549	1	0	0	0	0	0
7227	FBgn0001226	FBgn0001226	7047	1944271	1	1	0	0	0	0
7227	FBgn0001224	FBgn0001224	7046	1944271	1	0	0	0	0	0
7227	FBgn0003308	FBgn0003308	9936	2104657	1	0	0	0	0	0
7227	FBgn0001225	FBgn0001225	7044	2104657	1	0	0	0	0	0
7227	FBgn0002576	FBgn0002576	13723	8540896	1	0	0	0	0	0
7227	FBgn0003034	FBgn0003034	7500	8540896	1	0	0	0	0	0
7227	FBgn0000241	FBgn0000241	5223	6947038	0	0	0	0	0	0
7227	FBgn0003741	FBgn0003741	7878	9486796	1	0	0	0	0	0
7227	FBgn0003742	FBgn0003742	4007	9486796	1	0	0	0	0	0
7227	FBgn0003996	FBgn0003996	13111	9486796	1	0	0	0	0	0
7227	FBgn0004652	FBgn0004652	10574	9486796	1	0	0	0	0	0
7227	FBgn0000504	FBgn0000504	9257	9486796	1	0	0	0	0	0
7227	FBgn0000250	FBgn0000250	1938	9486796	1	0	0	0	0	0
7227	FBgn0001185	FBgn0001185	1963	9486796	1	0	0	1	0	0
7227	FBgn0001276	FBgn0001276	3563	9486796	1	0	0	0	0	0
7227	FBgn0011598	FBgn0011598	1964	9486796	1	0	0	0	0	0
7227	FBgn0003659	FBgn0003659	13490	9486796	1	0	0	0	0	0
7227	FBgn0002940	FBgn0002940	10714	3930500	1	0	0	0	0	0
7227	FBgn0004837	FBgn0004837	1832	1617729	1	0	0	0	0	0
7227	FBgn0003448	FBgn0003448	1864	1617729	1	0	0	0	0	0
7227	FBgn0000317	FBgn0000317	1833	1617729	1	0	0	0	0	0
7227	FBgn0000055	FBgn0000055	1797	1617729	1	0	0	0	0	0
7227	FBgn0001978	FBgn0001978	1841	1617729	1	0	0	0	0	0
7227	FBgn0001974	FBgn0001974	1826	1617729	1	0	0	0	0	0
7227	FBgn0001977	FBgn0001977	1831	1617729	1	0	0	0	0	0
7227	FBgn0010382	FBgn0010382	1883	1617729	1	0	0	0	0	0
7227	FBgn0002524	FBgn0002524	1866	1617729	1	0	0	0	0	0
7227	FBgn0001986	FBgn0001986	1885	1617729	1	0	0	0	0	0
7227	FBgn0010422	FBgn0010422	1835	1617729	1	0	0	0	0	0
7227	FBgn0001980	FBgn0001980	1850	1617729	1	0	0	0	0	0
7227	FBgn0001981	FBgn0001981	1858	1617729	1	0	0	0	0	0
7227	FBgn0001983	FBgn0001983	1862	1617729	1	0	0	0	0	0
7227	FBgn0001169	FBgn0001169	10793	1617729	1	0	0	0	0	0
7227	FBgn0003970	FBgn0003970	1836	1617729	1	0	0	0	0	0
7227	FBgn0003965	FBgn0003965	13862	10656487	1	0	0	0	0	0
7227	FBgn0002887	FBgn0002887	1062	10656487	1	0	0	0	0	0
7227	FBgn0000320	FBgn0000320	796	1689056	1	0	0	0	0	0
7227	FBgn0000120	FBgn0000120	2070	1689056	1	0	0	1	0	0
7227	FBgn0002940	FBgn0002940	10714	1689056	1	0	0	0	0	0
7227	FBgn0002936	FBgn0002936	120	1689056	1	0	0	0	0	0
7227	FBgn0002937	FBgn0002937	10015	1689056	1	0	0	0	0	0
7227	FBgn0002938	FBgn0002938	895	1689056	1	0	0	0	0	0
7227	FBgn0002939	FBgn0002939	2071	1689056	1	0	0	0	0	0
7227	FBgn0000606	FBgn0000606	3376	8100133	1	0	0	0	0	0
7227	FBgn0001077	FBgn0001077	9148	8100133	1	0	0	0	0	0
7227	FBgn0000577	FBgn0000577	3583	8100133	1	0	0	0	0	0
7227	FBgn0005616	FBgn0005616	432	9507080	1	0	0	0	0	0
7227	FBgn0005617	FBgn0005617	2119	9507080	1	0	0	0	0	0
7227	FBgn0019828	FBgn0019828	9152	9507080	1	0	0	0	0	0
7227	FBgn0002774	FBgn0002774	2829	9507080	1	1	0	0	0	0
7227	FBgn0002775	FBgn0002775	6746	9507080	1	0	0	0	0	0
7227	FBgn0003009	FBgn0003009	5179	8794856	1	0	0	0	0	0
7227	FBgn0004643	FBgn0004643	13081	8794856	1	0	0	0	0	0
7227	FBgn0002715	FBgn0002715	5004	8794856	1	0	0	0	0	0
7227	FBgn0000559	FBgn0000559	2547	1602493	1	0	0	0	0	0
7227	FBgn0003380	FBgn0003380	14622	1477286	1	0	0	0	0	0
7227	FBgn0004170	FBgn0004170	12825	9428413	1	0	0	0	0	0
7227	FBgn0004647	FBgn0004647	13132	9428413	1	0	0	0	0	0
7227	FBgn0000591	FBgn0000591	11540	9428413	1	0	0	0	0	0
7227	FBgn0004837	FBgn0004837	1832	9428413	0	0	0	0	0	0
7227	FBgn0004197	FBgn0004197	11665	9428413	1	0	0	0	0	0
7227	FBgn0023407	FBgn0023407	1693	9428413	1	0	0	1	0	0
7227	FBgn0003996	FBgn0003996	13111	9428413	1	0	0	0	0	0
7227	FBgn0001169	FBgn0001169	10793	9428413	1	0	0	0	0	0
7227	FBgn0002643	FBgn0002643	3931	1701150	1	0	0	1	0	0
7227	FBgn0004647	FBgn0004647	13132	1701150	1	0	0	0	0	0
7227	FBgn0020620	FBgn0020620	3930	1701150	1	0	0	0	0	0
7227	FBgn0003638	FBgn0003638	12898	1280560	1	0	0	0	0	0
7227	FBgn0004644	FBgn0004644	11098	1280560	1	0	0	1	0	0
7227	FBgn0000477	FBgn0000477	10510	1280560	0	0	0	0	0	0
7227	FBgn0001325	FBgn0001325	5516	7501473	1	0	0	0	0	0
7227	FBgn0027620	FBgn0027620	12163	11447119	1	0	0	1	0	0
7227	FBgn0011604	FBgn0011604	3755	11447119	1	0	0	0	0	0
7227	FBgn0003732	FBgn0003732	2224	11447119	1	0	0	0	0	0
7227	FBgn0043002	FBgn0043002	1063	11447119	1	0	0	0	0	0
7227	FBgn0043001	FBgn0043001	14002	11447119	1	0	0	0	0	0
7227	FBgn0003277	FBgn0003277	13936	6777048	1	0	0	0	0	0
7227	FBgn0003996	FBgn0003996	13111	9747711	1	0	0	0	0	0
7227	FBgn0004618	FBgn0004618	10563	8846898	1	0	0	0	0	0
7227	FBgn0000577	FBgn0000577	3583	8846898	1	0	0	0	0	0
7227	FBgn0001325	FBgn0001325	5516	8846898	1	0	0	0	0	0
7227	FBgn0000606	FBgn0000606	3376	8846898	1	0	0	0	0	0
7227	FBgn0003145	FBgn0003145	1547	8846898	1	0	0	0	0	0
7227	FBgn0001180	FBgn0001180	9357	8846898	1	0	0	0	0	0
7227	FBgn0003300	FBgn0003300	14900	8846898	1	0	0	0	0	0
7227	FBgn0004859	FBgn0004859	12416	8846898	1	0	0	0	0	0
7227	FBgn0003444	FBgn0003444	39	8846898	1	0	0	0	0	0
7227	FBgn0000117	FBgn0000117	12989	8846898	1	0	0	0	0	0
7227	FBgn0001079	FBgn0001079	14688	8846898	1	0	0	0	0	0
7227	FBgn0004009	FBgn0004009	892	8846898	1	0	0	0	0	0
7227	FBgn0001077	FBgn0001077	9148	8846898	1	0	0	0	0	0
7227	FBgn0004644	FBgn0004644	11098	8846898	1	0	0	0	0	0
7227	FBgn0001150	FBgn0001150	13069	8846898	1	0	0	0	0	0
7227	FBgn0003430	FBgn0003430	487	8846898	1	0	0	0	0	0
7227	FBgn0003002	FBgn0003002	8908	8846898	1	0	0	0	0	0
7227	FBgn0004647	FBgn0004647	13132	8846898	1	0	0	0	0	0
7227	FBgn0000463	FBgn0000463	10662	8846898	1	0	0	0	0	0
7227	FBgn0003310	FBgn0003310	128	8846898	1	0	0	0	0	0
7227	FBgn0003892	FBgn0003892	3180	8846898	1	0	0	0	0	0
7227	FBgn0001168	FBgn0001168	6957	8846898	1	0	0	0	0	0
7227	FBgn0003720	FBgn0003720	12064	8846898	1	0	0	0	0	0
7227	FBgn0002945	FBgn0002945	8132	8846898	1	0	0	0	0	0
7227	FBgn0001320	FBgn0001320	8348	8846898	1	0	0	0	0	0
7227	FBgn0005672	FBgn0005672	2251	11257224	1	0	0	0	0	0
7227	FBgn0000405	FBgn0000405	5107	11257224	1	0	0	0	0	0
7227	FBgn0003205	FBgn0003205	9464	11257224	1	0	0	0	0	0
7227	FBgn0002968	FBgn0002968	13632	11257224	1	0	0	0	0	0
7227	FBgn0000570	FBgn0000570	12840	11257224	1	0	0	0	0	0
7227	FBgn0010433	FBgn0010433	9295	11257224	1	0	0	0	0	0
7227	FBgn0000117	FBgn0000117	12989	11257224	1	0	0	0	0	0
7227	FBgn0003731	FBgn0003731	4914	11257224	1	0	0	0	0	0
7227	FBgn0003525	FBgn0003525	11861	11257224	1	0	0	0	0	0
7227	FBgn0004647	FBgn0004647	13132	11257224	1	0	0	0	0	0
7227	FBgn0003326	FBgn0003326	3777	11257224	1	0	0	0	0	0
7227	FBgn0000206	FBgn0000206	11526	11257224	1	0	0	0	0	0
7227	FBgn0002573	FBgn0002573	7511	11257224	1	0	0	0	0	0
7227	FBgn0003996	FBgn0003996	13111	7555708	1	0	0	0	0	0
7227	FBgn0000014	FBgn0000014	10384	7555708	1	0	0	0	0	0
7227	FBgn0003944	FBgn0003944	10380	7555708	1	0	0	0	0	0
7227	FBgn0003866	FBgn0003866	2553	7555708	1	0	0	0	0	0
7227	FBgn0000095	FBgn0000095	9149	7555708	1	0	0	0	0	0
7227	FBgn0003339	FBgn0003339	9147	7555708	1	0	0	0	0	0
7227	FBgn0004170	FBgn0004170	12825	1885000	1	0	0	0	0	0
7227	FBgn0004647	FBgn0004647	13132	1885000	1	0	0	0	0	0
7227	FBgn0000591	FBgn0000591	11540	1885000	1	0	0	0	0	0
7227	FBgn0004635	FBgn0004635	6088	1885000	1	0	0	0	0	0
7227	FBgn0000022	FBgn0000022	12824	1885000	1	0	0	0	0	0
7227	FBgn0000462	FBgn0000462	2036	1885000	1	0	0	0	0	0
7227	FBgn0000463	FBgn0000463	10662	1885000	1	0	0	0	0	0
7227	FBgn0003900	FBgn0003900	5147	1885000	1	0	0	0	0	0
7227	FBgn0003448	FBgn0003448	1864	1885000	1	0	0	0	0	0
7227	FBgn0002633	FBgn0002633	11539	1885000	1	0	0	0	0	0
7227	FBgn0000570	FBgn0000570	12840	1885000	1	0	0	0	0	0
7227	FBgn0000137	FBgn0000137	12828	1885000	1	0	0	0	0	0
7227	FBgn0003996	FBgn0003996	13111	1655566	1	0	0	0	0	0
7227	FBgn0000577	FBgn0000577	3583	1655566	1	0	0	0	0	0
7227	FBgn0004050	FBgn0004050	13072	1655566	0	0	0	0	0	0
7227	FBgn0001168	FBgn0001168	6957	1655566	1	0	0	0	0	0
7227	FBgn0003996	FBgn0003996	13111	7925327	1	0	0	0	0	0
7227	FBgn0000606	FBgn0000606	3376	2895896	1	0	0	0	0	0
7227	FBgn0003145	FBgn0003145	1547	2895896	1	0	0	0	0	0
7227	FBgn0000577	FBgn0000577	3583	2895896	1	0	0	0	0	0
7227	FBgn0004053	FBgn0004053	9142	2895896	1	0	0	0	0	0
7227	FBgn0000592	FBgn0000592	7385	1769565	1	1	0	0	0	0
7227	FBgn0013334	FBgn0013334	10284	11223816	1	0	0	0	0	0
7227	FBgn0013767	FBgn0013767	10090	11223816	1	0	0	0	0	0
7227	FBgn0023178	FBgn0023178	11575	11223816	1	0	0	0	0	0
7227	FBgn0004179	FBgn0004179	8532	11223816	1	0	0	0	0	0
7227	FBgn0000564	FBgn0000564	10456	11223816	1	0	0	0	0	0
7227	FBgn0004575	FBgn0004575	9583	11223816	1	0	0	0	0	0
7227	FBgn0010329	FBgn0010329	13565	11223816	1	0	0	0	0	0
7227	FBgn0000147	FBgn0000147	9783	10523496	1	1	0	0	0	0
7227	FBgn0024227	FBgn0024227	1411	10523496	1	0	0	0	0	0
7227	FBgn0004378	FBgn0004378	6055	10523496	1	0	0	0	0	0
7227	FBgn0001235	FBgn0001235	9611	8582614	1	0	0	0	0	0
7227	FBgn0000577	FBgn0000577	3583	8582614	1	0	0	0	0	0
7227	FBgn0003996	FBgn0003996	13111	8582614	1	1	0	0	0	0
7227	FBgn0001269	FBgn0001269	3581	8582614	1	0	0	0	0	0
7227	FBgn0000179	FBgn0000179	13225	8582614	1	0	0	0	0	0
7227	FBgn0014343	FBgn0014343	7433	8582614	1	0	0	0	0	0
7227	FBgn0003866	FBgn0003866	2553	8582614	1	0	0	0	0	0
7227	FBgn0003996	FBgn0003996	13111	9449677	1	0	0	0	0	0
7227	FBgn0001325	FBgn0001325	5516	9449677	0	0	0	0	0	0
7227	FBgn0000606	FBgn0000606	3376	9449677	1	0	0	0	0	0
7227	FBgn0001150	FBgn0001150	13069	9449677	0	0	0	0	0	0
7227	FBgn0001180	FBgn0001180	9357	9449677	0	0	0	0	0	0
7227	FBgn0000166	FBgn0000166	9144	9449677	0	0	0	0	0	0
7227	FBgn0011706	FBgn0011706	8061	7849526	1	0	0	0	0	0
7227	FBgn0003882	FBgn0003882	8856	6434989	1	0	0	0	0	0
7227	FBgn0003089	FBgn0003089	8160	6434989	1	0	0	0	0	0
7227	FBgn0000533	FBgn0000533	10202	6434989	1	0	0	0	0	0
7227	FBgn0000462	FBgn0000462	2036	6434989	1	0	0	0	0	0
7227	FBgn0002926	FBgn0002926	6703	6434989	1	0	0	0	0	0
7227	FBgn0000808	FBgn0000808	13995	6434989	1	0	0	0	0	0
7227	FBgn0003450	FBgn0003450	9938	6434989	1	0	0	0	0	0
7227	FBgn0003495	FBgn0003495	11643	6434989	1	0	0	0	0	0
7227	FBgn0010441	FBgn0010441	11676	6434989	1	0	0	0	0	0
7227	FBgn0003717	FBgn0003717	11608	6434989	1	0	0	0	0	0
7227	FBgn0001202	FBgn0001202	2169	826447	1	0	0	0	0	0
7227	FBgn0000075	FBgn0000075	2187	826447	1	0	0	0	0	0
7227	FBgn0000337	FBgn0000337	3041	826447	1	0	0	0	0	0
7227	FBgn0000370	FBgn0000370	2422	826447	1	0	0	0	0	0
7227	FBgn0015609	FBgn0015609	2059	826447	1	0	0	0	0	0
7227	FBgn0002566	FBgn0002566	2591	826447	1	0	0	0	0	0
7227	FBgn0003141	FBgn0003141	2292	826447	1	0	0	0	0	0
7227	FBgn0000241	FBgn0000241	5223	826447	1	0	0	0	0	0
7227	FBgn0000422	FBgn0000422	2189	826447	1	0	0	0	0	0
7227	FBgn0000061	FBgn0000061	55	826447	1	0	0	0	0	0
7227	FBgn0000588	FBgn0000588	1504	826447	1	0	0	0	0	0
7227	FBgn0001202	FBgn0001202	2169	9115734	1	0	0	0	0	0
7227	FBgn0005617	FBgn0005617	2119	9115734	1	0	0	0	0	0
7227	FBgn0000635	FBgn0000635	13205	9115734	1	0	0	0	0	0
7227	FBgn0032746	FBgn0032746	2175	9115734	1	0	0	0	0	0
7227	FBgn0000422	FBgn0000422	2189	9115734	1	0	0	0	0	0
7227	FBgn0002022	FBgn0002022	2172	9115734	1	0	0	0	0	0
7227	FBgn0003996	FBgn0003996	13111	9115734	1	0	0	0	0	0
7227	FBgn0003896	FBgn0003896	2148	9115734	1	0	0	1	0	0
7227	FBgn0005626	FBgn0005626	6712	9115734	1	0	0	0	0	0
7227	FBgn0005590	FBgn0005590	2258	11222150	1	0	0	0	0	0
7227	FBgn0001325	FBgn0001325	5516	11222150	1	0	0	0	0	0
7227	FBgn0003719	FBgn0003719	11320	11222150	1	0	0	0	0	0
7227	FBgn0003716	FBgn0003716	631	11222150	1	0	0	0	0	0
7227	FBgn0000490	FBgn0000490	297	11222150	1	0	0	0	0	0
7227	FBgn0011648	FBgn0011648	394	11222150	1	0	0	0	0	0
7227	FBgn0003317	FBgn0003317	3048	11222150	1	0	0	0	0	0
7227	FBgn0003463	FBgn0003463	14332	11222150	1	0	0	0	0	0
7227	FBgn0000024	FBgn0000024	9955	2975507	1	0	0	0	0	0
7227	FBgn0005616	FBgn0005616	432	11331589	1	0	0	0	0	0
7227	FBgn0005617	FBgn0005617	2119	11331589	1	0	0	0	0	0
7227	FBgn0019661	FBgn0019661	15004	11331589	0	0	0	1	0	0
7227	FBgn0003996	FBgn0003996	13111	11331589	1	0	0	0	0	0
7227	FBgn0002774	FBgn0002774	2829	11331589	1	0	0	0	0	0
7227	FBgn0002775	FBgn0002775	6746	11331589	1	0	0	0	0	0
7227	FBgn0014340	FBgn0014340	13353	11331589	1	0	0	0	0	0
7227	FBgn0010052	FBgn0010052	4195	11267890	1	1	0	1	0	0
7227	FBgn0003717	FBgn0003717	11608	1420309	1	0	0	0	0	0
7227	FBgn0003450	FBgn0003450	9938	1420309	0	0	0	0	0	0
7227	FBgn0000462	FBgn0000462	2036	1420309	0	0	0	0	0	0
7227	FBgn0000808	FBgn0000808	13995	1420309	0	0	0	0	0	0
7227	FBgn0000533	FBgn0000533	10202	1420309	1	0	0	0	0	0
7227	FBgn0004106	FBgn0004106	1319	9214509	1	0	0	0	0	0
7227	FBgn0001150	FBgn0001150	13069	9214509	1	0	0	0	0	0
7227	FBgn0003525	FBgn0003525	11861	9214509	1	0	0	0	0	0
7227	FBgn0003300	FBgn0003300	14900	9214509	1	0	0	0	0	0
7227	FBgn0011598	FBgn0011598	1964	9214509	1	0	0	0	0	0
7227	FBgn0001077	FBgn0001077	9148	9214509	1	0	0	0	0	0
7227	FBgn0002868	FBgn0002868	9532	7580054	1	1	0	0	0	0
7227	FBgn0002869	FBgn0002869	10770	7580054	1	1	0	0	0	0
7227	FBgn0004638	FBgn0004638	3873	7789267	1	0	0	0	0	0
7227	FBgn0003366	FBgn0003366	13875	7789267	1	0	0	0	0	0
7227	FBgn0000570	FBgn0000570	12840	7789267	1	0	0	0	0	0
7227	FBgn0003256	FBgn0003256	5859	7789267	1	0	0	0	0	0
7227	FBgn0003079	FBgn0003079	13062	7789267	1	0	0	0	0	0
7227	FBgn0004854	FBgn0004854	14568	7789267	1	0	0	0	0	0
7227	FBgn0003326	FBgn0003326	3777	7789267	1	0	0	0	0	0
7227	FBgn0010269	FBgn0010269	13715	7789267	1	0	0	0	0	0
7227	FBgn0003731	FBgn0003731	4914	7789267	1	0	0	0	0	0
7227	FBgn0003733	FBgn0003733	3034	7789267	1	0	0	0	0	0
7227	FBgn0003651	FBgn0003651	9825	7789267	1	0	0	0	0	0
7227	FBgn0011573	FBgn0011573	6153	7789267	1	0	0	0	0	0
7227	FBgn0000382	FBgn0000382	13019	7789267	1	0	0	0	0	0
7227	FBgn0003205	FBgn0003205	9464	7789267	1	0	0	0	0	0
7227	FBgn0001233	FBgn0001233	6312	7789267	1	0	0	0	0	0
7227	FBgn0011758	FBgn0011758	14569	7789267	1	0	0	0	0	0
7227	FBgn0000206	FBgn0000206	11526	7789267	1	0	0	0	0	0
7227	FBgn0001965	FBgn0001965	1724	7789267	1	0	0	0	0	0
7227	FBgn0014388	FBgn0014388	6355	7789267	1	0	0	0	0	0
7227	FBgn0002924	FBgn0002924	11915	1908090	1	1	0	0	0	0
7227	FBgn0002948	FBgn0002948	13943	1908090	1	1	0	0	0	0
7227	FBgn0000594	FBgn0000594	7386	2124571	1	0	0	0	0	0
7227	FBgn0000024	FBgn0000024	9955	2124571	1	0	0	0	0	0
7227	FBgn0000592	FBgn0000592	7385	2124571	1	0	0	0	0	0
7227	FBgn0000504	FBgn0000504	9257	8816800	1	0	0	0	0	0
7227	FBgn0003996	FBgn0003996	13111	8816800	1	0	0	0	0	0
7227	FBgn0017457	FBgn0017457	44	8816800	1	0	0	1	0	0
7227	FBgn0003659	FBgn0003659	13490	8816800	1	0	0	0	0	0
7227	FBgn0015828	FBgn0015828	7302	9012800	1	0	0	1	0	0
7227	FBgn0015829	FBgn0015829	6466	9012800	1	0	0	1	0	0
7227	FBgn0001197	FBgn0001197	11612	3137528	1	0	0	1	0	0
7227	FBgn0004034	FBgn0004034	12823	6321149	0	0	0	0	0	0
7227	FBgn0003373	FBgn0003373	7273	6321149	1	1	0	0	0	0
7227	FBgn0003515	FBgn0003515	7865	6321149	0	0	0	0	0	0
7227	FBgn0000241	FBgn0000241	5223	6321149	0	0	0	0	0	0
7227	FBgn0003377	FBgn0003377	7271	6321149	1	0	0	0	0	0
7227	FBgn0003459	FBgn0003459	7589	6321149	0	1	0	0	0	0
7227	FBgn0000273	FBgn0000273	1179	8612958	1	0	0	0	0	0
7227	FBgn0001308	FBgn0001308	4226	8612958	1	0	0	0	0	0
7227	FBgn0002736	FBgn0002736	4862	8612958	1	0	0	0	0	0
7227	FBgn0000256	FBgn0000256	492	8612958	1	0	0	0	0	0
7227	FBgn0000562	FBgn0000562	5261	8612958	1	0	0	0	0	0
7227	FBgn0004873	FBgn0004873	4678	8612958	1	0	0	0	0	0
7227	FBgn0004647	FBgn0004647	13132	8612958	1	0	0	0	0	0
7227	FBgn0001180	FBgn0001180	9357	8612958	1	0	0	0	0	0
7227	FBgn0003015	FBgn0003015	9392	8612958	1	0	0	0	0	0
7227	FBgn0005695	FBgn0005695	3196	8612958	1	0	0	0	0	0
7227	FBgn0003731	FBgn0003731	4914	8612958	1	0	0	0	0	0
7227	FBgn0003655	FBgn0003655	13414	8612958	1	0	0	0	0	0
7227	FBgn0001137	FBgn0001137	1060	8612958	1	0	0	0	0	0
7227	FBgn0001077	FBgn0001077	9148	8612958	1	0	0	0	0	0
7227	FBgn0000405	FBgn0000405	5107	8612958	1	0	0	0	0	0
7227	FBgn0000810	FBgn0000810	13045	8612958	1	0	0	0	0	0
7227	FBgn0003165	FBgn0003165	9419	8612958	1	0	0	0	0	0
7227	FBgn0001233	FBgn0001233	6312	8612958	1	0	0	0	0	0
7227	FBgn0000183	FBgn0000183	2040	8612958	1	0	0	0	0	0
7227	FBgn0000182	FBgn0000182	1913	8612958	1	0	0	0	0	0
7227	FBgn0000615	FBgn0000615	4804	8612958	1	0	0	0	0	0
7227	FBgn0000463	FBgn0000463	10662	8612958	1	0	0	0	0	0
7227	FBgn0003475	FBgn0003475	2313	8612958	1	0	0	0	0	0
7227	FBgn0002962	FBgn0002962	10647	8612958	1	0	0	0	0	0
7227	FBgn0004882	FBgn0004882	11113	8612958	1	0	0	0	0	0
7227	FBgn0000166	FBgn0000166	9144	8612958	1	0	0	0	0	0
7227	FBgn0003891	FBgn0003891	4875	8612958	1	0	0	0	0	0
7227	FBgn0003520	FBgn0003520	4503	8612958	1	0	0	0	0	0
7227	FBgn0004644	FBgn0004644	11098	8906787	1	0	0	0	0	0
7227	FBgn0003892	FBgn0003892	3180	8906787	1	0	0	0	0	0
7227	FBgn0003444	FBgn0003444	39	8906787	1	0	0	0	0	0
7227	FBgn0001234	FBgn0001234	12190	9601981	0	0	0	0	0	0
7227	FBgn0043043	FBgn0043043	9866	10406089	1	0	0	0	0	0
7227	FBgn0003741	FBgn0003741	7878	10406089	1	0	0	0	0	0
7227	FBgn0015247	FBgn0015247	4163	8654366	1	0	0	1	0	0
7227	FBgn0004618	FBgn0004618	10563	9034307	1	0	0	0	0	0
7227	FBgn0004110	FBgn0004110	10888	9169854	1	0	0	0	0	0
7227	FBgn0017397	FBgn0017397	10955	9169854	1	0	0	1	0	0
7227	FBgn0000635	FBgn0000635	13205	9169854	1	0	0	0	0	0
7227	FBgn0003900	FBgn0003900	5147	9169854	1	0	0	0	0	0
7227	FBgn0003448	FBgn0003448	1864	9169854	1	0	0	0	0	0
7227	FBgn0011656	FBgn0011656	3369	9169854	1	0	0	0	0	0
7227	FBgn0010355	FBgn0010355	9126	10692576	1	0	0	0	0	0
7227	FBgn0003687	FBgn0003687	4947	10692576	0	0	0	0	0	0
7227	FBgn0004647	FBgn0004647	13132	9501029	1	0	0	0	0	0
7227	FBgn0000591	FBgn0000591	11540	9501029	1	0	0	0	0	0
7227	FBgn0003371	FBgn0003371	13088	9501029	1	0	0	0	0	0
7227	FBgn0004197	FBgn0004197	11665	9501029	1	0	0	0	0	0
7227	FBgn0004837	FBgn0004837	1832	9501029	1	0	0	0	0	0
7227	FBgn0003975	FBgn0003975	3790	9501029	1	0	0	0	0	0
7227	FBgn0000463	FBgn0000463	10662	9501029	1	0	0	0	0	0
7227	FBgn0004009	FBgn0004009	892	9501029	1	0	0	0	0	0
7227	FBgn0000099	FBgn0000099	2814	9501029	1	0	0	0	0	0
7227	FBgn0002631	FBgn0002631	11537	8049468	1	0	0	0	0	0
7227	FBgn0004647	FBgn0004647	13132	8049468	1	0	0	0	0	0
7227	FBgn0000591	FBgn0000591	11540	8049468	1	0	0	0	0	0
7227	FBgn0010356	FBgn0010356	3481	8049468	1	0	0	0	0	0
7227	FBgn0002633	FBgn0002633	11539	8049468	1	0	0	0	0	0
7227	FBgn0002932	FBgn0002932	9411	8049468	1	0	0	0	0	0
7227	FBgn0001139	FBgn0001139	11541	8049468	1	0	0	0	0	0
7227	FBgn0003308	FBgn0003308	9936	6289436	1	0	0	0	0	0
7227	FBgn0000355	FBgn0000355	6962	6289436	1	0	0	0	0	0
7227	FBgn0000357	FBgn0000357	6961	6289436	1	0	0	0	0	0
7227	FBgn0001258	FBgn0001258	6687	6797412	0	0	0	0	0	0
7227	FBgn0000055	FBgn0000055	1797	6797412	1	0	0	0	0	0
7227	FBgn0000028	FBgn0000028	14301	10069339	1	0	0	1	0	0
7227	FBgn0000570	FBgn0000570	12840	10069339	1	0	0	0	0	0
7227	FBgn0000055	FBgn0000055	1797	6424122	1	1	0	0	0	0
7227	FBgn0000303	FBgn0000303	10600	2128533	1	1	0	0	0	0
7227	FBgn0003447	FBgn0003447	13564	9569352	1	0	0	0	0	0
7227	FBgn0003187	FBgn0003187	2047	9569352	1	0	0	0	0	0
7227	FBgn0004644	FBgn0004644	11098	9092934	1	0	0	0	0	0
7227	FBgn0004107	FBgn0004107	10803	9092934	1	0	0	0	0	0
7227	FBgn0010382	FBgn0010382	1883	9092934	1	0	0	0	0	0
7227	FBgn0004106	FBgn0004106	1319	9092934	1	0	0	0	0	0
7227	FBgn0000562	FBgn0000562	5261	9092934	1	0	0	0	0	0
7227	FBgn0000158	FBgn0000158	11418	9092934	1	0	0	0	0	0
7227	FBgn0000183	FBgn0000183	2040	9092934	1	0	0	0	0	0
7227	FBgn0003525	FBgn0003525	11861	9092934	1	0	0	0	0	0
7227	FBgn0004875	FBgn0004875	6379	9092934	1	0	0	0	0	0
7227	FBgn0004009	FBgn0004009	892	9092934	1	0	0	0	0	0
7227	FBgn0002673	FBgn0002673	1923	9092934	1	0	0	0	0	0
7227	FBgn0000490	FBgn0000490	297	9092934	1	0	0	0	0	0
7227	FBgn0010316	FBgn0010316	3333	9092934	1	0	0	0	0	0
7227	FBgn0010379	FBgn0010379	10305	10637629	1	0	0	0	0	0
7227	FBgn0002440	FBgn0002440	6650	10637629	1	0	0	0	0	0
7227	FBgn0003862	FBgn0003862	10084	10637629	1	0	0	0	0	0
7227	FBgn0015589	FBgn0015589	11800	10637629	1	0	0	0	0	0
7227	FBgn0004832	FBgn0004832	13197	10637629	1	0	0	0	0	0
7227	FBgn0000251	FBgn0000251	2355	10637629	1	0	0	0	0	0
7227	FBgn0000250	FBgn0000250	1938	10637629	1	0	0	0	0	0
7227	FBgn0003525	FBgn0003525	11861	10637629	1	0	0	0	0	0
7227	FBgn0004647	FBgn0004647	13132	10637629	1	0	0	0	0	0
7227	FBgn0013469	FBgn0013469	7204	10637629	1	0	0	0	0	0
7227	FBgn0004583	FBgn0004583	65	10637629	1	0	0	0	0	0
7227	FBgn0011823	FBgn0011823	1243	10637629	0	0	0	0	0	0
7227	FBgn0004581	FBgn0004581	5284	10637629	1	0	0	0	0	0
7227	FBgn0011766	FBgn0011766	10904	10637629	1	0	0	0	0	0
7227	FBgn0004859	FBgn0004859	12416	10637629	1	0	0	0	0	0
7227	FBgn0026379	FBgn0026379	1276	10637629	1	0	0	0	0	0
7227	FBgn0010315	FBgn0010315	14388	10637629	1	0	0	0	0	0
7227	FBgn0003444	FBgn0003444	39	10637629	1	0	0	0	0	0
7227	FBgn0000352	FBgn0000352	2972	10637629	1	0	0	0	0	0
7227	FBgn0015521	FBgn0015521	353	10637629	1	0	0	0	0	0
7227	FBgn0004367	FBgn0004367	14446	10637629	1	0	0	0	0	0
7227	FBgn0002914	FBgn0002914	14379	10637629	1	0	0	0	0	0
7227	FBgn0015546	FBgn0015546	1786	10637629	1	0	0	0	0	0
7227	FBgn0000158	FBgn0000158	11418	10637629	1	0	0	0	0	0
7227	FBgn0000117	FBgn0000117	12989	10637629	1	0	0	0	0	0
7227	FBgn0003731	FBgn0003731	4914	10637629	1	0	0	0	0	0
7227	FBgn0014269	FBgn0014269	4629	10637629	1	0	0	0	0	0
7227	FBgn0004603	FBgn0004603	2830	10637629	1	0	0	0	0	0
7227	FBgn0005639	FBgn0005639	13713	10637629	1	0	0	0	0	0
7227	FBgn0001075	FBgn0001075	507	10637629	1	0	0	0	0	0
7227	FBgn0001297	FBgn0001297	11908	10637629	1	0	0	0	0	0
7227	FBgn0020224	FBgn0020224	6923	10637629	1	0	0	0	0	0
7227	FBgn0001291	FBgn0001291	3396	10637629	1	0	0	0	0	0
7227	FBgn0002441	FBgn0002441	11680	10637629	1	0	0	0	0	0
7227	FBgn0004922	FBgn0004922	13547	10637629	1	0	0	0	0	0
7227	FBgn0003205	FBgn0003205	9464	10637629	1	0	0	0	0	0
7227	FBgn0003206	FBgn0003206	6429	10637629	1	0	0	0	0	0
7227	FBgn0001235	FBgn0001235	9611	10637629	1	0	0	0	0	0
7227	FBgn0001179	FBgn0001179	7176	10637629	1	0	0	0	0	0
7227	FBgn0005776	FBgn0005776	1036	10637629	1	0	0	0	0	0
7227	FBgn0003042	FBgn0003042	8427	10637629	1	0	0	0	0	0
7227	FBgn0011592	FBgn0011592	3736	10637629	1	0	0	0	0	0
7227	FBgn0001624	FBgn0001624	13918	10637629	1	0	0	0	0	0
7227	FBgn0000462	FBgn0000462	2036	10637629	1	0	0	0	0	0
7227	FBgn0004864	FBgn0004864	13916	10637629	1	0	0	0	0	0
7227	FBgn0002121	FBgn0002121	2	10637629	1	0	0	0	0	0
7227	FBgn0000611	FBgn0000611	14402	10637629	1	0	0	0	0	0
7227	FBgn0011655	FBgn0011655	12137	10637629	1	0	0	0	0	0
7227	FBgn0000017	FBgn0000017	7888	10637629	1	0	0	0	0	0
7227	FBgn0015269	FBgn0015269	11528	10637629	1	0	0	0	0	0
7227	FBgn0000147	FBgn0000147	9783	10637629	1	0	0	0	0	0
7227	FBgn0003892	FBgn0003892	3180	10637629	1	0	0	0	0	0
7227	FBgn0005198	FBgn0005198	8265	10637629	1	0	0	0	0	0
7227	FBgn0003501	FBgn0003501	6510	10637629	1	0	0	0	0	0
7227	FBgn0024811	FBgn0024811	12427	10637629	1	0	0	0	0	0
7227	FBgn0000472	FBgn0000472	13145	10637629	1	0	0	0	0	0
7227	FBgn0003124	FBgn0003124	8294	10637629	1	0	0	0	0	0
7227	FBgn0003023	FBgn0003023	13630	10637629	1	0	0	0	0	0
7227	FBgn0025140	FBgn0025140	10953	10637629	1	0	0	0	0	0
7227	FBgn0002431	FBgn0002431	9509	10637629	1	0	0	0	0	0
7227	FBgn0015844	FBgn0015844	4872	10637629	1	0	0	0	0	0
7227	FBgn0015799	FBgn0015799	12868	10637629	1	0	0	0	0	0
7227	FBgn0002174	FBgn0002174	5258	10637629	1	0	0	0	0	0
7227	FBgn0011739	FBgn0011739	12060	10637629	1	0	0	0	0	0
7227	FBgn0002413	FBgn0002413	12086	10637629	1	0	0	0	0	0
7227	FBgn0000253	FBgn0000253	3674	10975573	1	0	0	0	0	0
7227	FBgn0016684	FBgn0016684	4043	11180823	1	0	0	1	0	0
7227	FBgn0001108	FBgn0001108	7547	9369146	1	0	0	0	0	0
7227	FBgn0000404	FBgn0000404	7331	8537434	0	0	0	0	0	0
7227	FBgn0005654	FBgn0005654	3824	8537434	1	0	0	0	0	0
7227	FBgn0011766	FBgn0011766	10904	8537434	1	1	0	0	0	0
7227	FBgn0004107	FBgn0004107	10803	8537434	0	0	0	0	0	0
7227	FBgn0011763	FBgn0011763	3836	8537434	1	0	0	0	0	0
7227	FBgn0003308	FBgn0003308	9936	1809395	1	0	0	0	0	0
7227	FBgn0004242	FBgn0004242	339	9771899	1	0	0	0	0	0
7227	FBgn0004179	FBgn0004179	8532	9771899	1	0	0	0	0	0
7227	FBgn0003034	FBgn0003034	7500	9286679	1	1	0	1	0	0
7227	FBgn0003345	FBgn0003345	14369	11303087	1	0	0	0	0	0
7227	FBgn0004009	FBgn0004009	892	11303087	1	0	0	0	0	0
7227	FBgn0004198	FBgn0004198	13521	11303087	1	0	0	0	0	0
7227	FBgn0004579	FBgn0004579	1473	11303087	1	0	0	0	0	0
7227	FBgn0003996	FBgn0003996	13111	7588080	1	0	0	0	0	0
7227	FBgn0000014	FBgn0000014	10384	7588080	1	0	0	0	0	0
7227	FBgn0011207	FBgn0011207	1181	7588080	1	0	0	1	0	0
7227	FBgn0003015	FBgn0003015	9392	7588080	1	0	0	0	0	0
7227	FBgn0002673	FBgn0002673	1923	7588080	1	0	0	0	0	0
7227	FBgn0003302	FBgn0003302	13372	7588080	1	0	0	0	0	0
7227	FBgn0020546	FBgn0020546	12188	7588080	0	0	0	0	0	0
7227	FBgn0002522	FBgn0002522	9130	8566751	1	0	0	0	0	0
7227	FBgn0003996	FBgn0003996	13111	8566751	1	0	0	0	0	0
7227	FBgn0003997	FBgn0003997	8055	11274052	1	0	0	0	0	0
7227	FBgn0004198	FBgn0004198	13521	11274052	1	0	0	0	0	0
7227	FBgn0016797	FBgn0016797	8144	11274052	1	0	0	0	0	0
7227	FBgn0003090	FBgn0003090	2955	11274052	1	0	0	0	0	0
7227	FBgn0000117	FBgn0000117	12989	11274052	1	0	0	0	0	0
7227	FBgn0000499	FBgn0000499	13914	11274052	1	0	0	0	0	0
7227	FBgn0003371	FBgn0003371	13088	11274052	1	0	0	0	0	0
7227	FBgn0001085	FBgn0001085	7585	11274052	1	0	0	0	0	0
7227	FBgn0004009	FBgn0004009	892	11274052	1	0	0	0	0	0
7227	FBgn0002945	FBgn0002945	8132	11274052	1	0	0	0	0	0
7227	FBgn0011676	FBgn0011676	1400	10027559	1	0	0	0	0	0
7227	FBgn0010197	FBgn0010197	1457	8104831	1	0	0	1	0	0
7227	FBgn0000018	FBgn0000018	1423	8104831	1	0	0	0	0	0
7227	FBgn0024273	FBgn0024273	11799	10605113	0	0	0	0	0	0
7227	FBgn0003380	FBgn0003380	14622	7695908	1	0	0	0	0	0
7227	FBgn0003996	FBgn0003996	13111	7695908	1	0	0	0	0	0
7227	FBgn0010379	FBgn0010379	10305	10980431	1	0	0	0	0	0
7227	FBgn0010382	FBgn0010382	1883	10980431	1	0	0	0	0	0
7227	FBgn0000472	FBgn0000472	13145	10980431	1	0	0	0	0	0
7227	FBgn0015806	FBgn0015806	6607	10980431	1	0	0	0	0	0
7227	FBgn0003525	FBgn0003525	11861	10980431	1	0	0	0	0	0
7227	FBgn0025140	FBgn0025140	10953	10980431	1	0	0	0	0	0
7227	FBgn0015269	FBgn0015269	11528	10980431	1	0	0	0	0	0
7227	FBgn0024248	FBgn0024248	1271	10980431	1	0	0	0	0	0
7227	FBgn0005198	FBgn0005198	8265	10980431	1	0	0	0	0	0
7227	FBgn0026379	FBgn0026379	1276	10980431	1	0	0	0	0	0
7227	FBgn0020622	FBgn0020622	46	10980431	1	0	0	0	0	0
7227	FBgn0013984	FBgn0013984	10903	10980431	1	0	0	0	0	0
7227	FBgn0000095	FBgn0000095	9149	9006076	1	0	0	0	0	0
7227	FBgn0003339	FBgn0003339	9147	9006076	1	1	0	0	0	0
7227	FBgn0000439	FBgn0000439	9146	9006076	1	0	0	0	0	0
7227	FBgn0003380	FBgn0003380	14622	2112229	1	1	0	0	0	0
7227	FBgn0000320	FBgn0000320	796	7600996	1	0	0	0	0	0
7227	FBgn0000015	FBgn0000015	10386	7600996	1	0	0	0	0	0
7227	FBgn0000014	FBgn0000014	10384	7600996	1	0	0	0	0	0
7227	FBgn0001981	FBgn0001981	1858	7600996	1	0	0	0	0	0
7227	FBgn0004360	FBgn0004360	3306	7600996	1	0	0	0	0	0
7227	FBgn0003015	FBgn0003015	9392	7600996	1	0	0	0	0	0
7227	FBgn0020546	FBgn0020546	12188	7600996	0	0	0	0	0	0
7227	FBgn0014028	FBgn0014028	2897	8530520	1	1	0	0	0	0
7227	FBgn0004625	FBgn0004625	13220	3123653	1	0	0	0	0	0
7227	FBgn0000588	FBgn0000588	1504	9343430	1	0	0	0	0	0
7227	FBgn0003429	FBgn0003429	11315	9928320	1	1	0	0	0	0
7227	FBgn0003090	FBgn0003090	2955	11239465	1	0	0	0	0	0
7227	FBgn0015838	FBgn0015838	3251	11239465	1	0	0	0	0	0
7227	FBgn0000499	FBgn0000499	13914	11239465	1	0	0	0	0	0
7227	FBgn0001259	FBgn0001259	8307	11239465	1	0	0	0	0	0
7227	FBgn0001085	FBgn0001085	7585	11239465	1	0	0	0	0	0
7227	FBgn0024836	FBgn0024836	3455	11239465	1	0	0	0	0	0
7227	FBgn0000259	FBgn0000259	13969	1689686	1	0	0	0	0	0
7227	FBgn0001313	FBgn0001313	15112	1689686	0	0	0	0	0	0
7227	FBgn0003308	FBgn0003308	9936	1689686	1	0	0	0	0	0
7227	FBgn0003996	FBgn0003996	13111	8625842	1	0	0	0	0	0
7227	FBgn0001137	FBgn0001137	1060	8625842	1	0	0	0	0	0
7227	FBgn0000490	FBgn0000490	297	8625842	1	0	0	0	0	0
7227	FBgn0003716	FBgn0003716	631	8625842	1	0	0	0	0	0
7227	FBgn0003317	FBgn0003317	3048	8625842	1	0	0	0	0	0
7227	FBgn0004145	FBgn0004145	2864	9712526	1	1	0	0	0	0
7227	FBgn0001250	FBgn0001250	14501	9527881	1	0	0	0	0	0
7227	FBgn0004657	FBgn0004657	13569	9527881	1	0	0	0	0	0
7227	FBgn0004242	FBgn0004242	339	9527881	1	0	0	0	0	0
7227	FBgn0002526	FBgn0002526	6680	9527881	1	0	0	0	0	0
7227	FBgn0004456	FBgn0004456	14100	9527881	1	0	0	0	0	0
7227	FBgn0003889	FBgn0003889	9452	2127579	1	1	0	0	0	0
7227	FBgn0003884	FBgn0003884	9162	2127579	1	0	0	0	0	0
7227	FBgn0001179	FBgn0001179	7176	2127579	1	1	0	0	0	0
7227	FBgn0003319	FBgn0003319	10306	2127579	1	0	0	0	0	0
7227	FBgn0003074	FBgn0003074	3214	109448	1	0	0	0	0	0
7227	FBgn0000055	FBgn0000055	1797	109448	0	0	0	0	0	0
7227	FBgn0002719	FBgn0002719	9906	109448	1	0	0	0	0	0
7227	FBgn0000640	FBgn0000640	1151	6812046	1	0	0	0	0	0
7227	FBgn0003731	FBgn0003731	4914	3001704	1	0	0	0	0	0
7227	FBgn0014076	FBgn0014076	1461	1768620	1	0	0	1	0	0
7227	FBgn0003308	FBgn0003308	9936	1768620	1	0	0	0	0	0
7227	FBgn0004859	FBgn0004859	12416	7547470	0	0	0	0	0	0
7227	FBgn0000577	FBgn0000577	3583	7547470	0	0	0	0	0	0
7227	FBgn0002121	FBgn0002121	2	7547470	1	0	0	0	0	0
7227	FBgn0000150	FBgn0000150	12151	7702594	1	0	0	0	0	0
7227	FBgn0003116	FBgn0003116	13032	7702594	1	0	0	0	0	0
7227	FBgn0004864	FBgn0004864	13916	7702594	1	0	0	0	0	0
7227	FBgn0003741	FBgn0003741	7878	7702596	1	0	0	0	0	0
7227	FBgn0003742	FBgn0003742	4007	7702596	1	0	0	0	0	0
7227	FBgn0000504	FBgn0000504	9257	7702596	1	0	0	0	0	0
7227	FBgn0000577	FBgn0000577	3583	7702596	1	0	0	0	0	0
7227	FBgn0001276	FBgn0001276	3563	7702596	1	0	0	0	0	0
7227	FBgn0004009	FBgn0004009	892	7702596	1	0	0	0	0	0
7227	FBgn0001180	FBgn0001180	9357	7702596	1	0	0	0	0	0
7227	FBgn0003659	FBgn0003659	13490	7702596	1	0	0	0	0	0
7227	FBgn0000166	FBgn0000166	9144	7702596	1	0	0	0	0	0
7227	FBgn0013995	FBgn0013995	10835	9252464	1	0	0	1	0	0
7227	FBgn0004240	FBgn0004240	4625	7537872	1	0	0	0	0	0
7227	FBgn0003965	FBgn0003965	13862	8200089	1	1	0	0	0	0
7227	FBgn0003996	FBgn0003996	13111	7516301	1	0	0	0	0	0
7227	FBgn0004102	FBgn0004102	13644	7516301	1	0	0	0	0	0
7227	FBgn0000576	FBgn0000576	10040	7516301	1	0	0	0	0	0
7227	FBgn0000338	FBgn0000338	11104	7516301	1	0	0	0	0	0
7227	FBgn0000577	FBgn0000577	3583	7516301	1	0	0	0	0	0
7227	FBgn0011761	FBgn0011761	13289	7516301	1	0	0	1	0	0
7227	FBgn0003732	FBgn0003732	2224	1756740	1	0	0	0	0	0
7227	FBgn0002525	FBgn0002525	662	1756740	1	0	0	0	0	0
7227	FBgn0001147	FBgn0001147	5506	8241770	1	0	0	0	0	0
7227	FBgn0001148	FBgn0001148	5507	8241770	1	0	0	0	0	0
7227	FBgn0000256	FBgn0000256	492	8241770	1	0	0	0	0	0
7227	FBgn0000576	FBgn0000576	10040	8241770	1	0	0	0	0	0
7227	FBgn0000577	FBgn0000577	3583	8241770	1	0	0	0	0	0
7227	FBgn0003079	FBgn0003079	13062	8241770	1	0	0	0	0	0
7227	FBgn0000499	FBgn0000499	13914	8241770	1	0	0	0	0	0
7227	FBgn0001325	FBgn0001325	5516	8241770	1	0	0	0	0	0
7227	FBgn0000606	FBgn0000606	3376	8241770	1	0	0	0	0	0
7227	FBgn0000382	FBgn0000382	13019	8241770	1	0	0	0	0	0
7227	FBgn0001180	FBgn0001180	9357	8241770	1	0	0	0	0	0
7227	FBgn0003015	FBgn0003015	9392	8241770	1	0	0	0	0	0
7227	FBgn0000233	FBgn0000233	13750	8241770	1	0	0	0	0	0
7227	FBgn0004957	FBgn0004957	14653	8241770	1	0	0	0	0	0
7227	FBgn0003300	FBgn0003300	14900	8241770	1	0	0	0	0	0
7227	FBgn0010269	FBgn0010269	13715	8241770	1	0	0	0	0	0
7227	FBgn0004859	FBgn0004859	12416	8241770	1	0	0	0	0	0
7227	FBgn0005390	FBgn0005390	13367	8241770	0	0	0	0	0	0
7227	FBgn0003444	FBgn0003444	39	8241770	1	0	0	0	0	0
7227	FBgn0000352	FBgn0000352	2972	8241770	1	0	0	0	0	0
7227	FBgn0000119	FBgn0000119	3869	8241770	1	0	0	0	0	0
7227	FBgn0004650	FBgn0004650	12922	8241770	1	0	0	0	0	0
7227	FBgn0000117	FBgn0000117	12989	8241770	1	0	0	0	0	0
7227	FBgn0002736	FBgn0002736	4862	8241770	1	0	0	0	0	0
7227	FBgn0003733	FBgn0003733	3034	8241770	1	0	0	0	0	0
7227	FBgn0003655	FBgn0003655	13414	8241770	1	0	0	0	0	0
7227	FBgn0001079	FBgn0001079	14688	8241770	1	0	0	0	0	0
7227	FBgn0004009	FBgn0004009	892	8241770	1	0	0	0	0	0
7227	FBgn0001077	FBgn0001077	9148	8241770	1	0	0	0	0	0
7227	FBgn0004579	FBgn0004579	1473	8241770	1	0	0	0	0	0
7227	FBgn0004644	FBgn0004644	11098	8241770	1	0	0	0	0	0
7227	FBgn0003751	FBgn0003751	1283	8241770	1	0	0	0	0	0
7227	FBgn0001150	FBgn0001150	13069	8241770	1	0	0	0	0	0
7227	FBgn0003205	FBgn0003205	9464	8241770	1	0	0	0	0	0
7227	FBgn0004102	FBgn0004102	13644	8241770	1	0	0	0	0	0
7227	FBgn0003371	FBgn0003371	13088	8241770	1	0	0	0	0	0
7227	FBgn0003165	FBgn0003165	9419	8241770	1	0	0	0	0	0
7227	FBgn0003430	FBgn0003430	487	8241770	1	0	0	0	0	0
7227	FBgn0003002	FBgn0003002	8908	8241770	1	0	0	0	0	0
7227	FBgn0000615	FBgn0000615	4804	8241770	1	0	0	0	0	0
7227	FBgn0002985	FBgn0002985	451	8241770	1	0	0	0	0	0
7227	FBgn0003520	FBgn0003520	4503	8241770	1	0	0	0	0	0
7227	FBgn0003475	FBgn0003475	2313	8241770	1	0	0	0	0	0
7227	FBgn0002962	FBgn0002962	10647	8241770	1	0	0	0	0	0
7227	FBgn0000166	FBgn0000166	9144	8241770	1	0	0	0	0	0
7227	FBgn0003891	FBgn0003891	4875	8241770	1	0	0	0	0	0
7227	FBgn0003892	FBgn0003892	3180	8241770	1	0	0	0	0	0
7227	FBgn0001965	FBgn0001965	1724	8241770	1	0	0	0	0	0
7227	FBgn0000659	FBgn0000659	11776	8241770	1	0	0	0	0	0
7227	FBgn0001168	FBgn0001168	6957	8241770	1	0	0	0	0	0
7227	FBgn0001204	FBgn0001204	8852	8241770	1	0	0	0	0	0
7227	FBgn0002552	FBgn0002552	3215	8241770	1	0	0	0	0	0
7227	FBgn0003720	FBgn0003720	12064	8241770	1	0	0	0	0	0
7227	FBgn0004567	FBgn0004567	488	8241770	1	0	0	0	0	0
7227	FBgn0003970	FBgn0003970	1836	8241770	1	0	0	0	0	0
7227	FBgn0002945	FBgn0002945	8132	8241770	1	0	0	0	0	0
7227	FBgn0001320	FBgn0001320	8348	8241770	1	0	0	0	0	0
7227	FBgn0003145	FBgn0003145	1547	8241770	1	0	0	0	0	0
7227	FBgn0003978	FBgn0003978	2289	8241770	1	0	0	0	0	0
7227	FBgn0003944	FBgn0003944	10380	3834028	1	0	0	0	0	0
7227	FBgn0003380	FBgn0003380	14622	3272175	1	0	0	1	0	0
7227	FBgn0000210	FBgn0000210	12957	8887683	1	1	0	0	0	0
7227	FBgn0001224	FBgn0001224	7046	8887683	1	0	0	0	0	0
7227	FBgn0004367	FBgn0004367	14446	6799744	1	0	0	0	0	0
7227	FBgn0002707	FBgn0002707	13217	6799744	1	0	0	0	0	0
7227	FBgn0002878	FBgn0002878	14154	6799744	1	0	0	0	0	0
7227	FBgn0002891	FBgn0002891	3046	6799744	1	0	0	0	0	0
7227	FBgn0002887	FBgn0002887	1062	6799744	1	0	0	0	0	0
7227	FBgn0003366	FBgn0003366	13875	11051550	1	0	0	0	0	0
7227	FBgn0013753	FBgn0013753	6120	11051550	1	0	0	0	0	0
7227	FBgn0003870	FBgn0003870	12145	11051550	1	0	0	0	0	0
7227	FBgn0003118	FBgn0003118	11118	11051550	1	0	0	0	0	0
7227	FBgn0003731	FBgn0003731	4914	11051550	1	0	0	0	0	0
7227	FBgn0000097	FBgn0000097	246	11051550	1	0	0	0	0	0
7227	FBgn0002576	FBgn0002576	13723	11051550	1	0	0	0	0	0
7227	FBgn0004595	FBgn0004595	9705	11051550	1	0	0	1	0	0
7227	FBgn0001208	FBgn0001208	6833	1417795	1	1	0	0	0	0
7227	FBgn0005626	FBgn0005626	6712	1417795	1	0	0	0	0	0
7227	FBgn0003996	FBgn0003996	13111	1312980	1	0	0	0	0	0
7227	FBgn0003285	FBgn0003285	13129	1312980	1	0	0	0	0	0
7227	FBgn0003068	FBgn0003068	13091	6799743	1	0	0	0	0	0
7227	FBgn0005617	FBgn0005617	2119	8325488	1	1	0	1	0	0
7227	FBgn0003996	FBgn0003996	13111	8325487	1	0	0	0	0	0
7227	FBgn0015270	FBgn0015270	10047	8325487	1	0	0	0	0	0
7227	FBgn0010340	FBgn0010340	10063	8325487	1	0	0	0	0	0
7227	FBgn0003275	FBgn0003275	8947	8325487	1	0	0	0	0	0
7227	FBgn0003276	FBgn0003276	10064	8325487	1	0	0	0	0	0
7227	FBgn0004657	FBgn0004657	13569	10976048	1	0	0	0	0	0
7227	FBgn0003392	FBgn0003392	14387	10976048	1	0	0	0	0	0
7227	FBgn0003996	FBgn0003996	13111	10976048	1	0	0	0	0	0
7227	FBgn0000635	FBgn0000635	13205	10976048	1	0	0	0	0	0
7227	FBgn0014001	FBgn0014001	9096	10976048	1	0	0	0	0	0
7227	FBgn0001624	FBgn0001624	13918	10976048	1	0	0	0	0	0
7227	FBgn0000313	FBgn0000313	12099	3920657	1	0	0	1	0	0
7227	FBgn0004170	FBgn0004170	12825	8660866	1	0	0	0	0	0
7227	FBgn0004647	FBgn0004647	13132	8660866	1	0	0	0	0	0
7227	FBgn0002643	FBgn0002643	3931	8660866	1	0	0	0	0	0
7227	FBgn0004837	FBgn0004837	1832	8660866	1	0	0	0	0	0
7227	FBgn0000022	FBgn0000022	12824	8660866	1	0	0	0	0	0
7227	FBgn0003371	FBgn0003371	13088	8660866	1	0	0	0	0	0
7227	FBgn0000180	FBgn0000180	1233	8660866	1	0	0	0	0	0
7227	FBgn0000463	FBgn0000463	10662	8660866	1	0	0	0	0	0
7227	FBgn0003326	FBgn0003326	3777	8660866	1	0	0	0	0	0
7227	FBgn0000216	FBgn0000216	7630	8660866	1	0	0	1	0	0
7227	FBgn0002932	FBgn0002932	9411	8660866	1	0	0	0	0	0
7227	FBgn0001169	FBgn0001169	10793	8660866	1	0	0	0	0	0
7227	FBgn0001085	FBgn0001085	7585	8660866	1	0	0	0	0	0
7227	FBgn0001085	FBgn0001085	7585	7918095	1	0	0	0	0	0
7227	FBgn0000575	FBgn0000575	6011	8008828	1	0	0	0	0	0
7227	FBgn0001148	FBgn0001148	5507	7576648	1	0	0	0	0	0
7227	FBgn0000635	FBgn0000635	13205	7576648	1	0	0	0	0	0
7227	FBgn0000636	FBgn0000636	2091	7576648	1	0	0	0	0	0
7227	FBgn0003300	FBgn0003300	14900	7576648	1	0	0	0	0	0
7227	FBgn0000606	FBgn0000606	3376	7576648	1	0	0	0	0	0
7227	FBgn0001204	FBgn0001204	8852	7576648	1	0	0	0	0	0
7227	FBgn0001077	FBgn0001077	9148	7576648	1	0	0	0	0	0
7227	FBgn0004595	FBgn0004595	9705	7576648	1	0	0	0	0	0
7227	FBgn0003205	FBgn0003205	9464	9332974	1	0	0	0	0	0
7227	FBgn0004636	FBgn0004636	6165	9332974	1	0	0	0	0	0
7227	FBgn0028582	FBgn0028582	6811	9332974	1	0	0	0	0	0
7227	FBgn0005632	FBgn0005632	12161	9332974	1	0	0	0	0	0
7227	FBgn0000630	FBgn0000630	14563	2985277	1	0	0	0	0	0
7227	FBgn0003559	FBgn0003559	15105	2985277	0	0	0	0	0	0
7227	FBgn0003567	FBgn0003567	10087	2985277	1	0	0	0	0	0
7227	FBgn0003301	FBgn0003301	14241	2154560	1	0	0	0	0	0
7227	FBgn0000479	FBgn0000479	13136	2154560	1	0	0	0	0	0
7227	FBgn0004435	FBgn0004435	3747	7576640	1	0	0	0	0	0
7227	FBgn0004625	FBgn0004625	13220	7576640	0	0	0	0	0	0
7227	FBgn0015602	FBgn0015602	4037	7781065	1	0	0	1	0	0
7227	FBgn0011674	FBgn0011674	4815	9729713	1	0	0	0	0	0
7227	FBgn0004647	FBgn0004647	13132	9729713	1	0	0	0	0	0
7227	FBgn0004837	FBgn0004837	1832	9729713	1	0	0	0	0	0
7227	FBgn0021776	FBgn0021776	10727	9729713	1	0	0	0	0	0
7227	FBgn0000499	FBgn0000499	13914	9729713	1	0	0	0	0	0
7227	FBgn0002643	FBgn0002643	3931	9729713	1	0	0	0	0	0
7227	FBgn0011716	FBgn0011716	12021	9729713	1	0	0	0	0	0
7227	FBgn0003520	FBgn0003520	4503	9729713	1	0	0	0	0	0
7227	FBgn0003015	FBgn0003015	9392	9729713	1	0	0	0	0	0
7227	FBgn0001085	FBgn0001085	7585	9729713	1	0	0	0	0	0
7227	FBgn0002973	FBgn0002973	1156	9729713	1	0	0	0	0	0
7227	FBgn0004595	FBgn0004595	9705	9729713	1	0	0	0	0	0
7227	FBgn0000166	FBgn0000166	9144	9729713	1	0	0	0	0	0
7227	FBgn0002873	FBgn0002873	14215	10623902	1	0	0	0	0	0
7227	FBgn0002868	FBgn0002868	9532	10675536	1	0	0	0	0	0
7227	FBgn0002869	FBgn0002869	10770	10675536	1	0	0	0	0	0
7227	FBgn0013275	FBgn0013275	9780	2034656	1	0	0	0	0	0
7227	FBgn0013277	FBgn0013277	9876	2034656	1	0	0	0	0	0
7227	FBgn0013276	FBgn0013276	9781	2034656	1	0	0	0	0	0
7227	FBgn0013279	FBgn0013279	9879	2034656	1	0	0	0	0	0
7227	FBgn0013278	FBgn0013278	9878	2034656	1	0	0	0	0	0
7227	FBgn0001077	FBgn0001077	9148	2034656	1	0	0	0	0	0
7227	FBgn0000055	FBgn0000055	1797	2034656	1	0	0	0	0	0
7227	FBgn0000606	FBgn0000606	3376	8608595	1	0	0	0	0	0
7227	FBgn0004864	FBgn0004864	13916	8608595	1	0	0	0	0	0
7227	FBgn0003300	FBgn0003300	14900	8608595	1	0	0	0	0	0
7227	FBgn0016917	FBgn0016917	10774	8608595	1	0	0	1	0	0
7227	FBgn0003900	FBgn0003900	5147	8633239	1	0	0	0	0	0
7227	FBgn0011656	FBgn0011656	3369	8633239	0	0	0	0	0	0
7227	FBgn0030872	FBgn0030872	14605	11334880	1	0	0	0	0	0
7227	FBgn0036199	FBgn0036199	7312	11334880	1	0	0	0	0	0
7227	FBgn0031758	FBgn0031758	714	11334880	1	0	0	0	0	0
7227	FBgn0031757	FBgn0031757	713	11334880	1	0	0	0	0	0
7227	FBgn0003308	FBgn0003308	9936	3004962	1	0	0	0	0	0
7227	FBgn0003345	FBgn0003345	14369	3004962	1	0	0	0	0	0
7227	FBgn0003996	FBgn0003996	13111	3004962	1	0	0	0	0	0
7227	FBgn0004050	FBgn0004050	13072	3004962	1	0	0	0	0	0
7227	FBgn0011653	FBgn0011653	6434	3004962	1	0	0	0	0	0
7227	FBgn0004607	FBgn0004607	12445	8185917	1	0	0	0	0	0
7227	FBgn0003205	FBgn0003205	9464	8957001	1	0	0	0	0	0
7227	FBgn0004110	FBgn0004110	10888	8957001	1	0	0	0	0	0
7227	FBgn0010389	FBgn0010389	10513	8957001	1	0	0	0	0	0
7227	FBgn0004862	FBgn0004862	10889	8957001	1	0	0	0	0	0
7227	FBgn0000636	FBgn0000636	2091	8957001	1	0	0	0	0	0
7227	FBgn0001325	FBgn0001325	5516	8957001	1	0	0	0	0	0
7227	FBgn0003900	FBgn0003900	5147	8957001	1	0	0	0	0	0
7227	FBgn0002922	FBgn0002922	11164	8957001	1	0	0	0	0	0
7227	FBgn0000606	FBgn0000606	3376	8957001	1	0	0	0	0	0
7227	FBgn0000490	FBgn0000490	297	8957001	1	0	0	0	0	0
7227	FBgn0011656	FBgn0011656	3369	8957001	1	0	0	0	0	0
7227	FBgn0001089	FBgn0001089	720	1903503	1	0	0	0	0	0
7227	FBgn0000318	FBgn0000318	652	1903503	1	0	0	0	0	0
7227	FBgn0001128	FBgn0001128	704	1903503	1	0	0	0	0	0
7227	FBgn0020880	FBgn0020880	941	1903504	1	0	0	1	0	0
7227	FBgn0003961	FBgn0003961	942	1903504	1	1	0	0	0	0
7227	FBgn0001219	FBgn0001219	10184	8344382	1	0	0	0	0	0
7227	FBgn0003996	FBgn0003996	13111	7848871	1	0	0	0	0	0
7227	FBgn0004047	FBgn0004047	14162	7848871	1	0	0	0	0	0
7227	FBgn0001225	FBgn0001225	7044	7848871	1	0	0	0	0	0
7227	FBgn0005642	FBgn0005642	11795	7848871	1	1	0	0	0	0
7227	FBgn0014076	FBgn0014076	1461	7848871	1	0	0	0	0	0
7227	FBgn0003023	FBgn0003023	13630	7848871	1	0	0	0	0	0
7227	FBgn0000644	FBgn0000644	13134	7848871	1	0	0	0	0	0
7227	FBgn0000448	FBgn0000448	3409	9413997	1	0	0	0	0	0
7227	FBgn0003996	FBgn0003996	13111	9413997	1	0	0	0	0	0
7227	FBgn0001078	FBgn0001078	8098	9413997	1	0	0	0	0	0
