# Supplementary material for: pubmed2ensembl: A Resource for Mining the Biological Literature on Genes
Source: PLoS One. 2011 Sep 29;6(9):e24716. doi: 10.1371/journal.pone.0024716 (PMC3183000; doi:10.1371/journal.pone.0024716)
Supplement: File S7 — Supporting information. (TXT) [file pone.0024716.s007.txt]

ncbi_tax_id	external_db_id	ensembl_stable_id	ensembl_internal_id	pmid	p2e_entrez	p2e_medline	p2e_pmc	p2e_embl_blast	p2e_embl_xref	p2e_text2genome
4932	CLN2	YPL256C	2477	1313770	0	1	0	0	0	0
4932	CLN1	YMR199W	1199	1313770	0	1	0	0	0	0
4932	CDC28	YBR160W	2679	1313770	0	0	0	0	0	0
4932	CDC9	YDL164C	4878	1313770	0	0	0	0	0	0
4932	HO	YDL227C	243	1313770	0	1	0	0	0	0
4932	DPP1	YDR284C	473	11016943	0	1	0	0	0	0
4932	OPI1	YHL020C	1997	11016943	0	0	0	0	0	0
4932	INO4	YOL108C	3275	11016943	0	0	0	0	0	0
4932	INO2	YDR123C	4161	11016943	0	0	0	0	0	0
4932	GDH2	YDL215C	469	11133942	0	1	0	0	0	0
4932	SKO1	YNL167C	5927	12051917	0	1	0	0	0	0
4932	COS8	YHL048W	6408	12051917	1	1	0	0	0	0
4932	HAC1	YFL031W	6091	12051917	0	0	0	0	0	0
4932	ACA1	YER045C	5145	12051917	0	1	0	0	0	0
4932	CST6	YIL036W	999	12051917	0	0	0	0	0	0
4932	RAD52	YML032C	329	10882115	0	0	0	0	0	0
4932	RAD1	YPL022W	4352	10882115	0	0	0	0	0	0
4932	RAD10	YML095C	4799	10882115	0	0	0	0	0	0
4932	RAD50	YNL250W	2781	10882115	0	0	0	0	0	0
4932	MSH2	YOL090W	2550	10882115	1	1	0	0	0	0
4932	MSH3	YCR092C	4686	10882115	0	0	0	0	0	0
4932	RPN10	YHR200W	1922	10490597	1	0	0	0	0	0
4932	RPN9	YDR427W	2150	10490597	1	1	0	0	0	0
4932	PNT1	YOR266W	1559	10490599	1	0	0	0	0	0
4932	ARG8	YOL140W	3696	10490599	0	0	0	0	0	0
4932	RAD51	YER095W	2165	9837987	1	0	0	0	0	0
4932	MRE11	YMR224C	3687	9837987	1	0	0	0	0	0
4932	RAD1	YPL022W	4352	9837987	1	0	0	0	0	0
4932	RAD57	YDR004W	3425	9837987	1	0	0	0	0	0
4932	RAD50	YNL250W	2781	9837987	1	0	0	0	0	0
4932	RAD55	YDR076W	2539	9837987	1	0	0	0	0	0
4932	CHK1	YBR274W	1162	9837987	0	0	0	0	0	0
4932	RAD52	YML032C	329	9837987	1	0	0	0	0	0
4932	RAD27	YKL113C	3060	9837987	1	1	1	0	0	0
4932	RAD59	YDL059C	1528	9837987	1	0	0	0	0	0
4932	RAD54	YGL163C	2226	9837987	1	0	0	0	0	0
4932	XRS2	YDR369C	2913	9837987	1	0	0	0	0	0
4932	SNF5	YBR289W	5250	11420722	0	0	0	0	0	0
4932	SNF2	YOR290C	4631	11420722	0	0	0	0	0	0
4932	GCN4	YEL009C	34	9582292	0	1	0	0	0	0
4932	CYC1	YJR048W	5093	8068696	0	0	0	0	0	0
4932	PMA1	YGL008C	1806	12169695	0	0	0	0	0	0
4932	HDA1	YNL021W	303	10220385	0	1	0	0	0	0
4932	RPD3	YNL330C	2633	10220385	0	1	0	0	0	0
4932	CDC33	YOL139C	6617	9539725	0	1	0	0	0	0
4932	TIF4632	YGL049C	4317	9539725	0	0	0	0	0	0
4932	TRM2	YKR056W	3686	8388878	0	0	0	0	0	0
4932	CRM1	YGR218W	3033	8388878	0	0	0	0	0	0
4932	TOP2	YNL088W	1580	8388878	0	0	0	0	0	0
4932	ATP11	YNL315C	1839	1532796	1	1	0	1	0	0
4932	ATP2	YJR121W	5556	1532796	1	0	0	0	0	0
4932	ATP12	YJL180C	6218	1532796	0	1	0	0	0	0
4932	ATP1	YBL099W	1384	1532796	1	0	0	0	0	0
4932	ALA1	YOR335C	1087	9736622	0	0	0	0	0	0
4932	HSP82	YPL240C	2046	9707442	0	0	0	0	0	0
4932	IDH2	YOR136W	1021	2162196	0	0	0	0	0	0
4932	IDH1	YNL037C	3143	2162196	0	0	0	0	0	0
4932	YDR341C	YDR341C	1987	9736621	0	1	0	0	0	0
4932	ATE1	YGL017W	4484	9736621	0	0	0	0	0	0
4932	CYR1	YJL005W	3957	2155776	0	1	0	0	0	0
4932	CDC25	YLR310C	1593	2155776	0	1	0	0	0	0
4932	COX5A	YNL052W	5210	8388875	0	0	0	0	0	0
4932	HSP60	YLR259C	3912	8388875	0	0	0	0	0	0
4932	SSA3	YBL075C	2715	8388875	0	0	0	0	0	0
4932	SSC1	YJR045C	6302	8388875	0	0	0	0	0	0
4932	CDC34	YDR054C	4220	9531531	1	0	0	0	0	0
4932	CUL3	YGR003W	29	9531531	1	0	0	0	0	0
4932	SKP1	YDR328C	3682	9531531	1	0	0	0	0	0
4932	ULA1	YPL003W	1114	9531531	1	0	0	0	0	0
4932	CDC53	YDL132W	3702	9531531	1	1	0	0	0	0
4932	AOS1	YPR180W	2948	9531531	0	0	0	0	0	0
4932	HRT1	YOL133W	5442	9531531	0	0	0	0	0	0
4932	CDC4	YFL009W	226	9531531	1	0	0	0	0	0
4932	RUB1	YDR139C	6661	9531531	1	1	0	0	0	0
4932	ZRC1	YMR243C	1451	9075641	1	0	0	0	0	0
4932	COT1	YOR316C	3447	9075641	1	0	0	0	0	0
4932	WBP1	YEL002C	1677	7860628	0	0	0	0	0	0
4932	KAR2	YJL034W	678	7860628	0	0	0	0	0	0
4932	OST1	YJL002C	4276	7860628	0	1	0	1	0	0
4932	SWP1	YMR149W	5639	7860628	0	0	0	0	0	0
4932	NOP1	YDL014W	725	12527778	1	0	0	0	0	0
4932	ENP1	YBR247C	2869	12527778	1	1	0	0	0	0
4932	ORC4	YPR162C	3752	12527770	0	0	1	0	0	0
4932	ORC2	YBR060C	4741	12527770	0	0	1	0	0	0
4932	ORC3	YLL004W	4246	12527770	0	0	1	0	0	0
4932	ORC5	YNL261W	4169	12527770	0	0	1	0	0	0
4932	ORC1	YML065W	1604	12527770	0	0	1	0	0	0
4932	NUM1	YDR150W	6576	7860626	0	1	0	0	0	0
4932	PEX11	YOL147C	619	7860627	1	0	0	1	0	0
4932	FOB1	YDR110W	4154	9078378	1	1	0	1	0	0
4932	HIR1	YBL008W	281	3125420	0	0	0	0	0	0
4932	HIR2	YOR038C	5781	3125420	0	0	0	0	0	0
4932	HIR3	YJR140C	4251	3125420	0	0	0	0	0	0
4932	CDC9	YDL164C	4878	3125420	0	0	0	0	0	0
4932	HTA1	YDR225W	436	3125420	0	0	0	0	0	0
4932	PGK1	YCR012W	2697	2015827	0	0	0	0	0	0
4932	HAP2	YGL237C	1557	3125423	0	0	0	0	0	0
4932	HAP1	YLR256W	2243	3125423	0	0	0	0	0	0
4932	PUT1	YLR142W	1690	3125423	0	1	0	1	0	0
4932	FBP1	YLR377C	3570	11080385	0	1	0	0	0	0
4932	ELP3	YPL086C	4283	10777588	1	0	0	0	0	0
4932	IKI3	YLR384C	4359	10777588	1	0	0	0	0	0
4932	ELP2	YGR200C	5270	10777588	1	1	0	0	0	0
4932	PAT1	YCR077C	5739	10779343	1	1	0	0	0	0
4932	PAB1	YER165W	1662	10779343	1	1	0	0	0	0
4932	SMC1	YFL008W	4219	10779342	0	1	0	0	0	0
4932	TID3	YIL144W	4177	10779342	0	0	0	0	0	0
4932	OLE1	YGL055W	1875	10537216	0	1	0	0	0	0
4932	SUC2	YIL162W	1294	12655409	0	1	0	0	0	0
4932	CYC8	YBR112C	900	12655409	0	0	0	0	0	0
4932	SNF1	YDR477W	4185	12655409	0	0	0	0	0	0
4932	GCR1	YPL075W	1229	12655409	0	1	0	0	0	0
4932	TUP1	YCR084C	5257	12655409	0	0	0	0	0	0
4932	MIG1	YGL035C	4929	12655409	0	0	0	0	0	0
4932	PET9	YBL030C	5700	10779348	0	0	0	0	0	0
4932	COX7	YMR256C	3356	10779348	0	0	0	0	0	0
4932	NDI1	YML120C	1649	10779348	0	0	0	0	0	0
4932	QCR7	YDR529C	5963	10779348	0	0	0	0	0	0
4932	ATP4	YPL078C	1910	10779348	0	0	0	0	0	0
4932	SDH3	YKL141W	5522	10779348	0	0	0	0	0	0
4932	CYC3	YAL039C	589	10779348	0	0	0	0	0	0
4932	POR1	YNL055C	6550	10779348	0	0	0	0	0	0
4932	COX4	YGL187C	2882	10779348	0	0	0	0	0	0
4932	SUI1	YNL244C	4253	1666843	0	0	0	0	0	0
4932	SUI2	YJR007W	2301	1666843	0	0	0	0	0	0
4932	NMD2	YHR077C	3162	1666843	0	0	0	0	0	0
4932	SUA7	YPR086W	76	1666843	0	0	0	0	0	0
4932	CYC1	YJR048W	5093	1666843	0	1	0	0	0	0
4932	RPO21	YDL140C	774	1666843	0	0	0	0	0	0
4932	SUI3	YPL237W	3685	1666843	0	0	0	0	0	0
4932	SUA5	YGL169W	5195	1666843	0	0	0	0	0	0
4932	RAD23	YEL037C	1187	9225866	0	1	0	0	0	0
4932	RAD51	YER095W	2165	7624345	1	1	0	0	0	0
4932	RAD52	YML032C	329	7624345	1	1	0	0	0	0
4932	RAD55	YDR076W	2539	7624345	1	1	0	0	0	0
4932	RAD57	YDR004W	3425	7624345	1	1	0	0	0	0
4932	URA3	YEL021W	5809	3063945	0	1	0	0	0	0
4932	PBS2	YJL128C	2230	7941729	1	0	0	0	0	0
4932	ACT1	YFL039C	6084	7941729	0	0	0	0	0	0
4932	HOG1	YLR113W	4697	7941729	0	0	0	0	0	0
4932	MSB2	YGR014W	1112	1514328	1	1	0	1	0	0
4932	KSS1	YGR040W	3616	1514328	0	0	0	0	0	0
4932	LEU1	YGL009C	2138	1514328	0	0	0	0	0	0
4932	URA3	YEL021W	5809	1514328	0	0	0	0	0	0
4932	CDC24	YAL041W	911	1514328	1	1	0	0	0	0
4932	PEX17	YNL214W	5528	9225860	0	1	0	0	0	0
4932	GAL1	YBR020W	1183	9225860	0	1	0	0	0	0
4932	KEX2	YNL238W	2303	1514325	0	0	0	0	0	0
4932	PYC1	YGL062W	356	9639311	0	0	0	0	0	0
4932	GAL1	YBR020W	1183	1469052	0	1	0	0	0	0
4932	CMD1	YBR109C	4380	1469052	1	0	0	0	0	0
4932	HIS5	YIL116W	4731	1514326	0	0	0	0	0	0
4932	DBF4	YDR052C	6392	1514326	0	1	0	1	0	0
4932	MCM10	YIL150C	2325	1514326	0	1	0	1	0	0
4932	CDC34	YDR054C	4220	1514326	0	0	0	0	0	0
4932	RHO3	YIL118W	626	9639314	0	1	0	0	0	0
4932	SEC4	YFL005W	867	9639314	0	0	0	0	0	0
4932	COQ4	YDR204W	1934	9266513	1	0	0	0	0	0
4932	CAT5	YOR125C	574	9266513	0	0	0	0	0	0
4932	COQ6	YGR255C	3351	9266513	1	0	0	0	0	0
4932	COQ3	YOL096C	3990	9266513	0	1	0	0	0	0
4932	COQ5	YML110C	3800	9266513	0	0	0	0	0	0
4932	SEC6	YIL068C	2764	7592705	0	1	0	0	0	0
4932	PMA1	YGL008C	1806	7592705	0	1	0	0	0	0
4932	RAD9	YDR217C	233	11134068	0	1	0	0	0	0
4932	MRE11	YMR224C	3687	11134068	0	0	0	0	0	0
4932	PMS1	YNL082W	3170	9205082	0	1	0	0	0	0
4932	MSH5	YDL154W	611	9205082	0	0	0	0	0	0
4932	MSH6	YDR097C	558	9205082	0	1	0	0	0	0
4932	MLH1	YMR167W	2513	9205082	0	1	0	0	0	0
4932	MSH2	YOL090W	2550	9205082	0	1	0	0	0	0
4932	MSH3	YCR092C	4686	9205082	0	1	0	0	0	0
4932	GCN5	YGR252W	5220	12581304	0	1	0	0	0	0
4932	ADA2	YDR448W	556	12581304	0	0	0	0	0	0
4932	CYS4	YGR155W	2082	8022826	0	1	0	1	0	0
4932	HIS3	YOR202W	1024	2157950	0	0	0	0	0	0
4932	SPO14	YKR031C	1065	8022820	0	0	0	0	0	0
4932	SSP1	YHR184W	4337	8022820	0	0	0	0	0	0
4932	COX7	YMR256C	3356	210176	0	0	0	0	0	0
4932	COX5A	YNL052W	5210	210176	0	0	0	0	0	0
4932	COX6	YHR051W	56	210176	0	0	0	0	0	0
4932	COX4	YGL187C	2882	210176	0	0	0	0	0	0
4932	FET3	YMR058W	1673	9162052	1	1	0	0	0	0
4932	MAP2	YBL091C	6160	1616631	0	0	0	0	0	0
4932	MTF1	YMR228W	2157	1939277	0	1	0	0	0	0
4932	SUI1	YNL244C	4253	10376878	0	1	0	0	0	0
4932	NAM7	YMR080C	3460	10376878	0	0	0	0	0	0
4932	TOP3	YLR234W	692	1324925	1	1	0	0	0	0
4932	PHO5	YBR093C	3467	1324925	0	1	0	0	0	0
4932	TIM11	YDR322C-A	4792	12148785	0	0	0	0	0	0
4932	CDC37	YDR168W	1376	8020093	0	0	0	0	0	0
4932	ACT1	YFL039C	6084	1956405	1	0	0	0	0	0
4932	SAC6	YDR129C	4082	1956405	1	1	0	1	0	0
4932	KEM1	YGL173C	3019	8020096	0	1	0	0	0	0
4932	CDC34	YDR054C	4220	8020094	0	0	0	0	0	0
4932	CLN2	YPL256C	2477	8020094	0	1	0	0	0	0
4932	CDC28	YBR160W	2679	8020094	0	1	0	0	0	0
4932	CLB4	YLR210W	291	8020094	0	0	0	0	0	0
4932	CLN1	YMR199W	1199	8020094	0	1	0	0	0	0
4932	CLB2	YPR119W	6581	8020094	0	1	0	0	0	0
4932	CLB3	YDL155W	5703	8020094	0	0	0	0	0	0
4932	CLB1	YGR108W	701	8020094	0	1	0	0	0	0
4932	HMRA1	YCR097W	568	2076816	0	0	0	0	0	0
4932	SPR3	YGR059W	2709	2076816	0	1	0	0	0	0
4932	IME1	YJR094C	6604	2076816	0	1	0	0	0	0
4932	RME1	YGR044C	5974	2076816	0	1	0	0	0	0
4932	SWI4	YER111C	3132	11805050	1	1	0	0	0	0
4932	RAD9	YDR217C	233	11805050	0	0	0	0	0	0
4932	SWI6	YLR182W	3233	11805050	0	0	0	0	0	0
4932	RAD53	YPL153C	2625	11805050	1	1	0	0	0	0
4932	MEC1	YBR136W	2103	11805050	0	0	0	0	0	0
4932	ADE2	YOR128C	5462	3023819	0	1	0	0	0	0
4932	GCD1	YOR260W	659	8506384	1	1	0	0	0	0
4932	GCN3	YKR026C	2874	8506384	1	1	0	0	0	0
4932	SUI2	YJR007W	2301	8506384	1	0	0	0	0	0
4932	GCN4	YEL009C	34	8506384	0	1	0	0	0	0
4932	GCD7	YLR291C	1695	8506384	1	1	0	0	0	0
4932	GCN2	YDR283C	3709	8506384	0	1	0	0	0	0
4932	GCD6	YDR211W	6523	8506384	1	1	0	0	0	0
4932	GCD11	YER025W	4453	8506384	1	0	0	0	0	0
4932	SUI3	YPL237W	3685	8506384	1	0	0	0	0	0
4932	GCD2	YGR083C	5356	8506384	1	1	0	0	0	0
4932	ALG12	YNR030W	393	11983712	0	0	0	0	0	0
4932	HMLALPHA1	YCL066W	1007	6357062	0	0	0	0	0	0
4932	HMLALPHA2	YCL067C	584	6357062	0	0	0	0	0	0
4932	MATALPHA1	YCR040W	6082	6357062	0	0	0	0	0	0
4932	HO	YDL227C	243	6357062	0	0	0	0	0	0
4932	MATALPHA2	YCR039C	1205	6357062	0	0	0	0	0	0
4932	KRE1	YNL322C	3432	1938890	0	1	0	0	0	0
4932	CHK1	YBR274W	1162	11239458	0	0	0	0	0	0
4932	CDC5	YMR001C	3589	11239458	1	0	0	0	0	0
4932	RFA1	YAR007C	5379	11239458	0	0	0	0	0	0
4932	YKU70	YMR284W	868	11239458	0	0	0	0	0	0
4932	RAD53	YPL153C	2625	11239458	1	0	0	0	0	0
4932	COR1	YBL045C	5748	3023384	1	1	0	1	0	0
4932	HIR1	YBL008W	281	9731536	0	1	0	0	0	0
4932	HIR2	YOR038C	5781	9731536	0	1	0	0	0	0
4932	COX8	YLR395C	909	3023386	0	1	0	1	0	0
4932	CEP3	YMR168C	3297	9237993	0	0	0	0	0	0
4932	SSL1	YLR005W	6027	7764264	0	1	0	0	0	0
4932	PEP4	YPL154C	766	7764264	0	0	0	0	0	0
4932	URA3	YEL021W	5809	3007294	0	1	0	0	0	0
4932	SGS1	YMR190C	2436	12682026	0	1	0	0	0	0
4932	OSM1	YJR051W	3306	8946166	0	0	0	0	0	0
4932	YEL047C	YEL047C	4548	8946166	1	1	0	0	0	0
4932	CDC34	YDR054C	4220	8918881	0	0	0	0	0	0
4932	CLB2	YPR119W	6581	8918881	0	0	0	0	0	0
4932	CLN1	YMR199W	1199	8918881	0	0	0	0	0	0
4932	CDC28	YBR160W	2679	8918881	0	1	0	0	0	0
4932	CLB4	YLR210W	291	8918881	0	0	0	0	0	0
4932	CLN2	YPL256C	2477	8918881	0	0	0	0	0	0
4932	UBC9	YDL064W	2926	8918881	0	0	0	0	0	0
4932	SIC1	YLR079W	775	8918881	0	0	0	0	0	0
4932	CLB3	YDL155W	5703	8918881	0	0	0	0	0	0
4932	HRT1	YOL133W	5442	8918881	0	0	0	0	0	0
4932	CLB1	YGR108W	701	8918881	0	0	0	0	0	0
4932	PUS7	YOR243C	4767	12682021	1	1	0	0	0	0
4932	GAL2	YLR081W	3054	9045811	1	1	0	0	0	0
4932	PEP4	YPL154C	766	9045811	0	0	0	0	0	0
4932	RPT1	YKL145W	2321	9045811	0	0	0	0	0	0
4932	SLA2	YNL243W	214	9045811	0	0	0	0	0	0
4932	PRE1	YER012W	1308	9045811	0	0	0	0	0	0
4932	END3	YNL084C	5326	9045811	0	0	0	0	0	0
4932	RPT6	YGL048C	1978	9045811	0	0	0	0	0	0
4932	PRE2	YPR103W	3976	9045811	0	0	0	0	0	0
4932	KAR2	YJL034W	678	11901166	0	0	0	0	0	0
4932	SEC61	YLR378C	2499	11901166	0	0	0	0	0	0
4932	IRE1	YHR079C	256	11901166	0	0	0	0	0	0
4932	INO1	YJL153C	929	11901166	0	0	0	0	0	0
4932	TOM40	YMR203W	266	8119994	1	0	0	0	0	0
4932	TOM70	YNL121C	3234	8119994	1	0	0	0	0	0
4932	PDS1	YDR113C	323	12402045	0	0	0	0	0	0
4932	DOC1	YGL240W	339	12402045	1	0	0	0	0	0
4932	SUB2	YDL084W	3230	12446793	1	0	0	0	0	0
4932	DED1	YOR204W	2489	12446793	0	0	0	0	0	0
4932	HPR1	YDR138W	4216	12446793	1	0	0	0	0	0
4932	MFA2	YNL145W	1956	376312	0	0	0	0	0	0
4932	MFA1	YDR461W	3371	376312	0	0	0	0	0	0
4932	POL32	YJR043C	5079	1337884	0	0	0	0	0	0
4932	RAD3	YER171W	2740	1337884	0	1	0	0	0	0
4932	TOM20	YGR082W	3438	7498524	0	0	0	0	0	0
4932	LHP1	YDL051W	2467	9857199	1	1	0	0	0	0
4932	LSM8	YJR022W	4180	9857199	1	0	0	0	0	0
4932	CUS1	YMR240C	3502	9857199	0	0	0	0	0	0
4932	PRP18	YGR006W	2791	9857199	0	0	0	0	0	0
4932	PRC1	YMR297W	1826	2199455	0	0	0	0	0	0
4932	SKI6	YGR195W	5101	10922069	1	1	0	0	0	0
4932	SLH1	YGR271W	1729	10922069	1	0	0	0	0	0
4932	SKI8	YGL213C	5982	10922069	0	1	0	0	0	0
4932	SKI2	YLR398C	2967	10922069	1	0	0	0	0	0
4932	SKI3	YPR189W	3724	10922069	0	1	0	0	0	0
4932	SKI7	YOR076C	288	10922069	0	1	0	0	0	0
4932	MES1	YGR264C	1036	323218	0	0	0	0	0	0
4932	POL30	YBR088C	5661	9247551	0	1	0	0	0	0
4932	HHT2	YNL031C	1645	12086611	0	0	0	0	0	0
4932	HHT1	YBR010W	2572	12086611	0	0	0	0	0	0
4932	DOT1	YDR440W	5874	12086611	0	0	0	0	0	0
4932	HIS4	YCL030C	3039	3136928	0	1	0	0	0	0
4932	SUI1	YNL244C	4253	3136928	0	1	0	0	0	0
4932	SUI3	YPL237W	3685	3136928	1	1	0	1	0	0
4932	SUI2	YJR007W	2301	3136928	0	1	0	0	0	0
4932	FPS1	YLL043W	4773	1648479	0	1	0	1	0	0
4932	TPS1	YBR126C	3670	1648479	0	1	0	0	0	0
4932	CAK1	YFL029C	5947	12359726	1	0	0	0	0	0
4932	CDC28	YBR160W	2679	12359726	1	1	0	0	0	0
4932	QCR2	YPR191W	2244	2839336	0	0	0	0	0	0
4932	CYT1	YOR065W	5771	2839336	0	0	0	0	0	0
4932	SOD2	YHR008C	1130	2839336	0	0	0	0	0	0
4932	SOD1	YJR104C	6609	2839336	0	0	0	0	0	0
4932	ACT1	YFL039C	6084	2262141	0	0	0	0	0	0
4932	LEU2	YCL018W	5849	2262141	0	1	0	0	0	0
4932	PAN6	YIL145C	4401	10417331	1	0	0	0	0	0
4932	TDH2	YJR009C	2947	8218390	0	0	0	0	0	0
4932	YPK1	YKL126W	1344	8076837	0	0	0	0	0	0
4932	YPK2	YMR104C	776	8076837	0	1	0	0	0	0
4932	SEC17	YBL050W	2503	9144293	0	1	0	0	0	0
4932	YPT7	YML001W	5627	9144293	0	0	0	0	0	0
4932	NYV1	YLR093C	5916	9144293	0	0	0	0	0	0
4932	SEC18	YBR080C	4765	9144293	0	1	0	0	0	0
4932	ARO7	YPR060C	2052	8218394	0	1	0	0	0	0
4932	ADE1	YAR015W	5557	1658741	0	1	1	0	0	1
4932	SIC1	YLR079W	775	8939714	0	0	0	0	0	0
4932	CDC28	YBR160W	2679	8939714	0	0	0	0	0	0
4932	BDP1	YNL039W	2124	8662956	1	1	0	1	0	0
4932	BRF1	YGR246C	534	8662956	1	1	0	0	0	0
4932	SPT15	YER148W	6058	8662956	1	1	0	0	0	0
4932	YAP1	YML007W	1216	10844671	0	1	0	0	0	0
4932	RPI1	YIL119C	2580	10844671	0	0	0	0	0	0
4932	BUD6	YLR319C	4949	10359695	0	0	0	0	0	0
4932	ASH1	YKL185W	5626	10359695	0	1	0	0	0	0
4932	SHE3	YBR130C	1711	10359695	0	0	0	0	0	0
4932	BNI1	YNL271C	6183	10359695	0	0	0	0	0	0
4932	SHE4	YOR035C	2665	10359695	0	0	0	0	0	0
4932	MYO4	YAL029C	6377	10359695	0	0	0	0	0	0
4932	SHE2	YKL130C	4120	10359695	0	0	0	0	0	0
4932	IAH1	YOR126C	5147	10855721	1	1	0	0	0	0
4932	CHL4	YDR254W	1829	8243998	1	1	0	1	0	0
4932	MMS2	YGL087C	3662	12531016	0	1	0	0	0	0
4932	UBC13	YDR092W	961	12531016	0	1	0	0	0	0
4932	EXO1	YOR033C	3558	12531018	1	1	0	0	0	0
4932	RAD27	YKL113C	3060	12531018	1	0	0	0	0	0
4932	RAD2	YGR258C	6263	12531018	0	0	0	0	0	0
4932	CBF1	YJR060W	2183	8243994	0	1	0	0	0	0
4932	SPO13	YHR014W	665	8243995	0	1	0	0	0	0
4932	TAF14	YPL129W	4129	8243992	0	0	0	1	0	0
4932	ACT1	YFL039C	6084	8243992	0	1	0	0	0	0
4932	AAC3	YBR085W	1047	8243992	0	0	0	0	0	0
4932	SAC6	YDR129C	4082	8243992	0	0	0	0	0	0
4932	PET9	YBL030C	5700	8243992	0	0	0	0	0	0
4932	ABP1	YCR088W	5005	8243992	0	0	0	0	0	0
4932	CCT4	YDL143W	2061	8243992	0	0	0	0	0	0
4932	TAF14	YPL129W	4129	8243993	0	1	0	1	0	0
4932	ACT1	YFL039C	6084	8243993	0	0	0	0	0	0
4932	TPM1	YNL079C	2399	8243993	0	1	0	0	0	0
4932	AAC3	YBR085W	1047	8243993	1	0	0	0	0	0
4932	SAC6	YDR129C	4082	8243993	1	1	0	0	0	0
4932	PET9	YBL030C	5700	8243993	0	0	0	0	0	0
4932	ABP1	YCR088W	5005	8243993	0	0	0	0	0	0
4932	CCT4	YDL143W	2061	8243993	0	0	0	0	0	0
4932	GAS1	YMR307W	3164	8070398	0	0	0	0	0	0
4932	CHL1	YPL008W	4801	10931920	1	1	1	0	0	0
4932	UBR1	YGR184C	4526	10364269	0	0	0	0	0	0
4932	GCN5	YGR252W	5220	9042963	1	1	0	0	0	0
4932	MRE11	YMR224C	3687	11470800	1	1	0	0	0	0
4932	RAD50	YNL250W	2781	11470800	1	1	0	0	0	0
4932	XRS2	YDR369C	2913	11470800	1	0	0	0	0	0
4932	ATG8	YBL078C	1054	10525546	1	1	0	0	0	0
4932	ATG4	YNL223W	5531	10525546	0	0	0	0	0	0
4932	MIG1	YGL035C	4929	11157958	0	0	0	0	0	0
4932	ATP3	YBR039W	1438	7498726	1	1	0	1	0	0
4932	YME1	YPR024W	3910	7498726	1	1	0	0	0	0
4932	RAD6	YGL058W	866	7498727	0	1	0	0	0	0
4932	RAD52	YML032C	329	7498727	0	1	0	0	0	0
4932	RAD18	YCR066W	5073	7498727	0	1	0	0	0	0
4932	REV3	YPL167C	3998	7498727	0	1	0	0	0	0
4932	SCH9	YHR205W	1273	7498728	0	1	0	0	0	0
4932	FBP1	YLR377C	3570	7498728	0	0	0	0	0	0
4932	TPK1	YJL164C	2862	7498728	0	0	0	0	0	0
4932	RPP1A	YDL081C	2287	8986607	0	0	0	0	0	0
4932	LYS2	YBR115C	567	2227398	0	0	0	0	0	0
4932	LYS2	YBR115C	567	2227397	0	1	0	0	0	0
4932	PRB1	YEL060C	3086	12005059	0	1	0	0	0	0
4932	PEP4	YPL154C	766	12005059	0	1	0	0	0	0
4932	FUS3	YBL016W	5157	9094309	1	0	0	0	0	0
4932	DIG2	YDR480W	4379	9094309	1	0	0	0	0	0
4932	STE12	YHR084W	382	9094309	1	0	0	0	0	0
4932	DIG1	YPL049C	3600	9094309	1	0	0	0	0	0
4932	KSS1	YGR040W	3616	9094309	1	0	0	0	0	0
4932	CLN2	YPL256C	2477	8402888	0	1	0	0	0	0
4932	CLB2	YPR119W	6581	8402888	1	1	0	0	0	0
4932	SWI6	YLR182W	3233	8402888	0	0	0	0	0	0
4932	CLB5	YPR120C	5484	8402888	0	0	0	0	0	0
4932	CLN1	YMR199W	1199	8402888	0	1	0	0	0	0
4932	CDC28	YBR160W	2679	8402888	1	0	0	0	0	0
4932	SWI4	YER111C	3132	8402888	1	0	0	0	0	0
4932	CLB6	YGR109C	3348	8402888	0	0	0	0	0	0
4932	CLB1	YGR108W	701	8402888	0	1	0	0	0	0
4932	PPR1	YLR014C	971	8035829	0	0	0	0	0	0
4932	PUT3	YKL015W	4331	8035829	0	0	0	0	0	0
4932	LEU3	YLR451W	5287	8035829	0	1	0	0	0	0
4932	GAL4	YPL248C	6450	8035829	0	0	0	0	0	0
4932	ATG8	YBL078C	1054	11265251	0	0	0	0	0	0
4932	ATG12	YBR217W	4196	11265251	0	0	0	0	0	0
4932	TPK3	YKL166C	5120	8091858	0	1	0	0	0	0
4932	MRP49	YKL167C	4756	8091858	0	1	0	0	0	0
4932	YKL161C	YKL161C	3141	8091859	0	0	0	0	0	0
4932	FAS1	YKL182W	1277	8091859	0	0	0	0	0	0
4932	LAP4	YKL103C	3248	8091859	0	0	0	0	0	0
4932	ELF1	YKL160W	5478	8091859	0	0	0	0	0	0
4932	IDH2	YOR136W	1021	9244391	0	1	0	0	0	0
4932	CIT1	YNR001C	4730	9244391	0	1	0	0	0	0
4932	PRB1	YEL060C	3086	8865364	0	1	0	0	0	0
4932	PRP8	YHR165C	3875	7781612	0	1	0	0	0	0
4932	MEP2	YNL142W	3648	9987114	1	1	0	0	0	0
4932	RAS2	YNL098C	4335	9987114	0	0	0	0	0	0
4932	MSS11	YMR164C	1079	9987114	1	1	0	0	0	0
4932	MSN1	YOL116W	3478	9987114	1	0	0	0	0	0
4932	MUC1	YIR019C	1412	9987114	0	1	0	0	0	0
4932	STE12	YHR084W	382	9987114	0	0	0	0	0	0
4932	DAT1	YML113W	4908	7781610	0	0	0	0	0	0
4932	GCN4	YEL009C	34	7781610	0	0	0	0	0	0
4932	ARG3	YJL088W	4901	6363209	0	1	0	0	0	0
4932	STU1	YBL034C	5581	8091857	0	0	0	0	0	0
4932	RIB1	YBL033C	3848	8091857	0	0	0	0	0	0
4932	ORC1	YML065W	1604	7781615	0	0	0	0	0	0
4932	ORC6	YHR118C	4549	7781615	0	0	0	0	0	0
4932	ORC2	YBR060C	4741	7781615	0	0	0	0	0	0
4932	ORC5	YNL261W	4169	7781615	0	0	0	0	0	0
4932	ORC3	YLL004W	4246	7781615	0	0	0	0	0	0
4932	ORC4	YPR162C	3752	7781615	0	0	0	0	0	0
4932	ABF1	YKL112W	5867	7781615	0	0	0	0	0	0
4932	PUP2	YGR253C	2432	7781614	0	0	0	0	0	0
4932	PRE2	YPR103W	3976	7781614	0	1	0	0	0	0
4932	PRE3	YJL001W	1554	7781614	0	1	0	1	0	0
4932	NUP116	YMR047C	5678	1385442	0	0	0	1	0	0
4932	NUP100	YKL068W	5853	1385442	0	0	0	1	0	0
4932	NUP49	YGL172W	2057	1385442	0	0	0	1	0	0
4932	SEC14	YMR079W	3098	9387231	0	1	0	0	0	0
4932	QCR8	YJL166W	5219	10873857	1	0	0	0	0	0
4932	QCR7	YDR529C	5963	10873857	1	0	0	0	0	0
4932	COR1	YBL045C	5748	10873857	1	0	0	0	0	0
4932	RIP1	YEL024W	6225	10873857	1	0	0	0	0	0
4932	QCR2	YPR191W	2244	10873857	1	0	0	0	0	0
4932	QCR9	YGR183C	3714	10873857	1	0	0	0	0	0
4932	QCR6	YFR033C	6162	10873857	1	0	0	0	0	0
4932	CYT1	YOR065W	5771	10873857	1	0	0	0	0	0
4932	KEX2	YNL238W	2303	1444259	0	0	0	0	0	0
4932	MAK3	YPR051W	1550	1444259	0	1	0	0	0	0
4932	KEX1	YGL203C	3161	1444259	0	0	0	0	0	0
4932	CET1	YPL228W	174	10756187	0	1	1	0	0	0
4932	CTL1	YMR180C	5247	10756187	0	0	0	0	0	0
4932	RNA14	YMR061W	5988	7816042	1	1	0	0	0	0
4932	RNA15	YGL044C	6612	7816042	0	1	0	0	0	0
4932	SSM4	YIL030C	6316	7816042	1	1	0	1	0	0
4932	GRR1	YJR090C	6089	8889516	1	1	0	0	0	0
4932	CLN1	YMR199W	1199	8889516	0	0	0	0	0	0
4932	MET1	YKR069W	879	8889516	0	0	0	0	0	0
4932	FZF1	YGL254W	6458	8889516	1	1	0	0	0	0
4932	RGT1	YKL038W	217	8889516	1	0	0	0	0	0
4932	SSU1	YPL092W	2970	8889516	0	0	0	1	0	0
4932	POL30	YBR088C	5661	8889514	1	1	0	0	0	0
4932	RAD9	YDR217C	233	8889514	1	0	0	0	0	0
4932	RFC1	YOR217W	2337	8889514	1	0	0	0	0	0
4932	SEC7	YDR170C	2839	12052827	0	0	0	0	0	0
4932	CKI1	YLR133W	3932	9252414	1	0	0	0	0	0
4932	SEC14	YMR079W	3098	9252414	1	1	0	0	0	0
4932	INO1	YJL153C	929	9252414	0	1	0	0	0	0
4932	PUT1	YLR142W	1690	8889513	0	0	0	0	0	0
4932	CHA4	YLR098C	6156	8889513	1	1	0	1	0	0
4932	CHA1	YCL064C	727	8889513	0	1	0	0	0	0
4932	PFY1	YOR122C	2515	9720869	1	1	0	0	0	0
4932	KEX2	YNL238W	2303	9720869	0	0	0	0	0	0
4932	MID2	YLR332W	4338	9720869	1	1	0	0	0	0
4932	CHS3	YBR023C	4287	7836376	0	0	0	0	0	0
4932	TRP2	YER090W	4593	6323449	1	1	0	1	0	0
4932	TRP3	YKL211C	3720	6323449	1	1	0	1	0	0
4932	DPB2	YPR175W	5398	8524850	1	1	0	0	0	0
4932	POL2	YNL262W	4582	8524850	1	1	0	0	0	0
4932	DPB11	YJL090C	261	8524850	1	1	0	1	0	0
4932	UBC9	YDL064W	2926	11265250	0	0	0	0	0	0
4932	SEC6	YIL068C	2764	9516429	0	0	0	0	0	0
4932	PMA1	YGL008C	1806	9516429	0	1	0	0	0	0
4932	HMLALPHA1	YCL066W	1007	8932387	0	1	1	0	0	0
4932	PGK1	YCR012W	2697	8932387	0	0	1	0	0	0
4932	MATALPHA1	YCR040W	6082	8932387	0	1	1	0	0	0
4932	ARF2	YDL137W	6545	7770914	0	0	0	0	0	0
4932	SPO14	YKR031C	1065	7770914	0	0	0	0	0	0
4932	ARF1	YDL192W	2823	7770914	0	0	0	0	0	0
4932	VMA22	YHR060W	1812	8582630	1	1	0	0	0	0
4932	CPR1	YDR155C	5944	8582630	0	0	0	0	0	0
4932	PMA1	YGL008C	1806	8582630	0	0	0	0	0	0
4932	GAL11	YOL051W	1449	8582633	1	0	0	0	0	0
4932	RIF1	YBR275C	3137	8582633	1	0	0	0	0	0
4932	RAP1	YNL216W	998	8582633	1	0	0	0	0	0
4932	SDS3	YIL084C	4784	8582633	0	0	0	0	0	0
4932	SPA2	YLL021W	1651	8582632	0	0	0	0	0	0
4932	BCK1	YJL095W	2727	8582632	0	1	0	0	0	0
4932	SMP3	YOR149C	5894	8582632	1	1	0	0	0	0
4932	SIT4	YDL047W	6287	8582632	1	1	0	0	0	0
4932	LAS1	YKR063C	4132	8582632	1	1	0	1	0	0
4932	SSD1	YDR293C	551	8582632	1	1	0	0	0	0
4932	ARO3	YDR035W	165	11988503	0	1	0	0	0	0
4932	ARO4	YBR249C	5043	11988503	0	1	0	0	0	0
4932	GCN4	YEL009C	34	11988503	0	0	0	0	0	0
4932	SOD1	YJR104C	6609	8530401	1	1	0	0	0	0
4932	ATX1	YNL259C	4897	8530401	0	0	0	0	0	0
4932	CUP1-1	YHR053C	1246	8530401	1	0	0	0	0	0
4932	CUP1-2	YHR055C	1	8530401	1	0	0	0	0	0
4932	PMR1	YGL167C	60	8530401	1	0	0	0	0	0
4932	BSD2	YBR290W	3636	8530401	1	0	0	0	0	0
4932	CUP2	YGL166W	5352	8530401	0	1	0	0	0	0
4932	SOD2	YHR008C	1130	8530401	1	0	0	0	0	0
4932	SNF5	YBR289W	5250	7770913	0	0	0	0	0	0
4932	GAL10	YBR019C	2673	7770913	0	0	0	0	0	0
4932	SNF6	YHL025W	5450	7770913	0	0	0	0	0	0
4932	SWI1	YPL016W	6495	7770913	0	0	0	0	0	0
4932	NUC1	YJL208C	6373	3286639	1	0	0	0	0	0
4932	ENO2	YHR174W	1346	6282834	1	1	0	0	0	0
4932	ENO1	YGR254W	4399	6282834	1	1	0	0	0	0
4932	YAK1	YJL141C	5025	8065298	0	0	0	0	0	0
4932	TPK2	YPL203W	2031	8065298	1	0	0	0	0	0
4932	TPK1	YJL164C	2862	8065298	1	0	0	0	0	0
4932	SOK1	YDR006C	983	8065298	1	0	0	1	0	0
4932	SOK2	YMR016C	1134	8065298	1	0	0	0	0	0
4932	TPK3	YKL166C	5120	8065298	1	0	0	0	0	0
4932	GPI1	YGR216C	5074	8910381	1	1	0	1	0	0
4932	SPT14	YPL175W	5214	8910381	0	0	0	0	0	0
4932	URA3	YEL021W	5809	8910381	0	0	0	0	0	0
4932	GAS1	YMR307W	3164	8910381	0	0	0	0	0	0
4932	GPI2	YPL076W	3795	8910381	0	0	0	0	0	0
4932	SLC1	YDL052C	1541	8419362	0	0	0	0	0	0
4932	SEC12	YNR026C	3882	8419365	0	1	0	0	0	0
4932	SAR1	YPL218W	883	8419365	1	0	0	0	0	0
4932	HSP104	YLL026W	4083	11442834	0	1	0	0	0	0
4932	SUP35	YDR172W	3942	11442834	0	1	0	0	0	0
4932	FPS1	YLL043W	4773	11442837	0	1	0	0	0	0
4932	GPD1	YDL022W	6034	11442837	0	0	0	0	0	0
4932	GPD2	YOL059W	2492	11442837	0	0	0	0	0	0
4932	YFL054C	YFL054C	4654	11442837	0	0	0	0	0	0
4932	YCF1	YDR135C	4329	11442837	0	0	0	0	0	0
4932	ARR3	YPR201W	1279	11442837	0	0	0	0	0	0
4932	BCY1	YIL033C	5643	11877433	0	0	0	0	0	0
4932	MCK1	YNL307C	5086	11877433	1	1	0	0	0	0
4932	TPK1	YJL164C	2862	11877433	1	0	0	0	0	0
4932	GAL4	YPL248C	6450	8289837	0	0	0	0	0	0
4932	POL12	YBL035C	4050	8289832	1	1	0	0	0	0
4932	YAP1	YML007W	1216	9439570	0	1	0	0	0	0
4932	CAD1	YDR423C	5792	9439570	0	1	0	0	0	0
4932	MSH2	YOL090W	2550	9439571	1	1	0	0	0	0
4932	MSH3	YCR092C	4686	9439571	1	1	0	0	0	0
4932	SRB8	YCR081W	426	10322136	0	0	0	0	0	0
4932	MED4	YOR174W	6496	10322136	0	0	0	0	0	0
4932	SSN8	YNL025C	3453	10322136	0	0	0	0	0	0
4932	GAL11	YOL051W	1449	10322136	0	0	0	0	0	0
4932	SSN2	YDR443C	111	10322136	0	0	0	0	0	0
4932	SRB6	YBR253W	1807	10322136	0	0	0	0	0	0
4932	SRB7	YDR308C	928	10322136	0	0	0	0	0	0
4932	RPB7	YDR404C	1360	10322136	0	0	0	0	0	0
4932	MED1	YPR070W	2703	10322136	0	0	0	0	0	0
4932	HPR1	YDR138W	4216	10322136	0	0	0	0	0	0
4932	ROX3	YBL093C	2425	10322136	0	0	0	0	0	0
4932	RPB11	YOL005C	829	10322136	0	0	0	0	0	0
4932	SIN4	YNL236W	5544	10322136	0	0	0	0	0	0
4932	CDC73	YLR418C	4530	10322136	0	0	0	0	0	0
4932	RPO21	YDL140C	774	10322136	0	0	0	0	0	0
4932	MED11	YMR112C	1476	10322136	0	0	0	0	0	0
4932	PAF1	YBR279W	79	10322136	0	0	0	0	0	0
4932	RPB3	YIL021W	4899	10322136	0	0	0	0	0	0
4932	RPB10	YOR210W	1154	10322136	0	0	0	0	0	0
4932	RPB5	YBR154C	1796	10322136	0	0	0	0	0	0
4932	RPB4	YJL140W	6437	10322136	0	0	0	0	0	0
4932	RPC10	YHR143W-A	976	10322136	0	0	0	0	0	0
4932	RPB2	YOR151C	2686	10322136	0	0	0	0	0	0
4932	CSE2	YNR010W	1143	10322136	0	0	0	0	0	0
4932	RGR1	YLR071C	1562	10322136	0	0	0	0	0	0
4932	SRB2	YHR041C	566	10322136	0	0	0	0	0	0
4932	RPB8	YOR224C	6383	10322136	0	0	0	0	0	0
4932	MED8	YBR193C	2378	10322136	0	0	0	0	0	0
4932	CCR4	YAL021C	4876	10322136	0	0	0	0	0	0
4932	SRB5	YGR104C	349	10322136	0	0	0	0	0	0
4932	MED6	YHR058C	1900	10322136	0	0	0	0	0	0
4932	RPO26	YPR187W	73	10322136	0	0	0	0	0	0
4932	RPB9	YGL070C	3379	10322136	0	0	0	0	0	0
4932	MED2	YDL005C	1644	10322136	0	0	0	0	0	0
4932	MED7	YOL135C	5458	10322136	0	0	0	0	0	0
4932	SSN3	YPL042C	3919	10322136	0	0	0	0	0	0
4932	SRB4	YER022W	624	10322136	0	0	0	0	0	0
4932	HMT1	YBR034C	2802	11716715	0	1	0	0	0	0
4932	NPL3	YDR432W	4848	11716715	0	1	0	0	0	0
4932	GCN4	YEL009C	34	9601044	0	1	0	0	0	0
4932	CDC5	YMR001C	3589	7790358	0	0	0	0	0	0
4932	HIS4	YCL030C	3039	8628297	0	1	0	0	0	0
4932	PRT1	YOR361C	4045	8628297	1	0	0	0	0	0
4932	SUI1	YNL244C	4253	8628297	1	1	0	0	0	0
4932	GCD10	YNL062C	2265	8628297	1	0	0	0	0	0
4932	DPS1	YLL018C	3892	8248175	0	0	0	0	0	0
4932	BCY1	YIL033C	5643	1315471	0	0	0	0	0	0
4932	TYR1	YBR166C	4051	1315471	0	0	0	0	0	0
4932	LYS2	YBR115C	567	1315471	0	0	0	0	0	0
4932	CDC25	YLR310C	1593	1315471	0	0	0	0	0	0
4932	TPS1	YBR126C	3670	1315471	0	1	0	1	0	0
4932	CDC42	YLR229C	1940	8514766	0	1	0	0	0	0
4932	TUB3	YML124C	2340	7790357	0	0	0	0	0	0
4932	TUB2	YFL037W	6426	7790357	0	0	0	0	0	0
4932	TUB1	YML085C	5392	7790357	0	0	0	0	0	0
4932	YOR1	YGR281W	1275	10082567	0	1	0	0	0	0
4932	GAA1	YLR088W	2794	10727241	0	0	0	0	0	0
4932	GPI8	YDR331W	6539	10727241	0	0	0	0	0	0
4932	GAS1	YMR307W	3164	10727241	0	0	0	0	0	0
4932	SWI1	YPL016W	6495	10082565	0	0	0	0	0	0
4932	GAL4	YPL248C	6450	10082565	0	1	0	0	0	0
4932	RAD52	YML032C	329	10082560	1	0	0	0	0	0
4932	NTG1	YAL015C	2773	10082560	1	1	0	0	0	0
4932	NTG2	YOL043C	5039	10082560	1	1	0	0	0	0
4932	APN1	YKL114C	3301	10082560	1	1	0	0	0	0
4932	URA3	YEL021W	5809	9122215	0	1	0	0	0	0
4932	FPR1	YNL135C	4254	11416207	0	0	0	0	0	0
4932	GAT1	YFL021W	1993	11416207	0	0	0	0	0	0
4932	GLN3	YER040W	6595	11416207	0	0	0	0	0	0
4932	GAL11	YOL051W	1449	8349103	1	1	0	0	0	0
4932	GAL4	YPL248C	6450	8349103	0	0	0	0	0	0
4932	SGE1	YPR198W	890	8349103	1	1	0	1	0	0
4932	RAP1	YNL216W	998	8349103	0	0	0	0	0	0
4932	HSP82	YPL240C	2046	10564510	1	1	0	0	0	0
4932	GAL4	YPL248C	6450	1406674	1	1	0	0	0	0
4932	GAL80	YML051W	2461	1406674	1	1	0	0	0	0
4932	PAU21	YOR394W	5051	7785338	0	0	0	0	0	0
4932	ERR1	YOR393W	6165	7785338	1	0	0	0	0	0
4932	ERR2	YPL281C	3048	7785338	1	0	0	0	0	0
4932	TYS1	YGR185C	2551	9192996	0	0	0	0	0	0
4932	LEU2	YCL018W	5849	7785335	0	0	0	0	0	0
4932	ADE2	YOR128C	5462	7785335	0	1	0	0	0	0
4932	TRP3	YKL211C	3720	7785335	0	0	0	0	0	0
4932	SKI7	YOR076C	288	11910110	1	0	0	0	0	0
4932	SUP35	YDR172W	3942	11910110	0	0	0	0	0	0
4932	SRV2	YNL138W	3020	1406678	0	0	0	0	0	0
4932	ADE2	YOR128C	5462	10853766	0	0	0	0	0	0
4932	CYS3	YAL012W	4501	9343344	0	0	0	0	0	0
4932	SUP45	YBR143C	4066	10853764	0	1	0	0	0	0
4932	SUP35	YDR172W	3942	10853764	0	1	0	0	0	0
4932	DBF4	YDR052C	6392	9343346	0	0	0	0	0	0
4932	ORC2	YBR060C	4741	9343346	0	0	0	0	0	0
4932	SWI6	YLR182W	3233	9343346	0	0	0	0	0	0
4932	CLB5	YPR120C	5484	9343346	0	0	0	0	0	0
4932	CDC28	YBR160W	2679	9343346	0	0	0	0	0	0
4932	SWI4	YER111C	3132	9343346	0	0	0	0	0	0
4932	MBP1	YDL056W	1648	9343346	0	0	0	0	0	0
4932	CDC6	YJL194W	3288	9343346	0	0	0	0	0	0
4932	CDC7	YDL017W	3464	9343346	0	0	0	0	0	0
4932	SWI3	YJL176C	431	11604513	0	1	0	0	0	0
4932	KEX2	YNL238W	2303	11988505	0	0	0	0	0	0
4932	KEX1	YGL203C	3161	11988505	0	0	0	0	0	0
4932	YFH1	YDL120W	1586	9241270	0	0	0	0	0	0
4932	TIM23	YNR017W	3517	9412462	1	0	0	0	0	0
4932	TIM54	YJL054W	3220	9412462	1	1	0	0	0	0
4932	TIM22	YDL217C	2231	9412462	1	0	0	0	0	0
4932	TIM17	YJL143W	478	9412462	1	0	0	0	0	0
4932	RPL25	YOL127W	6298	9412461	1	1	0	0	0	0
4932	RPL11B	YGR085C	5050	9412461	0	0	0	0	0	0
4932	SXM1	YDR395W	4	9412461	1	1	0	0	0	0
4932	KAP95	YLR347C	2879	9412461	1	0	0	0	0	0
4932	SRP1	YNL189W	3068	9412461	0	0	0	0	0	0
4932	LHP1	YDL051W	2467	9412461	1	0	0	0	0	0
4932	RPL31A	YDL075W	6461	9412461	1	0	0	0	0	0
4932	NUP2	YLR335W	4078	9412461	1	0	0	0	0	0
4932	SMI1	YGR229C	1138	8289782	0	1	0	1	0	0
4932	GAL4	YPL248C	6450	8289785	0	0	0	0	0	0
4932	PET122	YER153C	5697	8289785	1	1	0	0	0	0
4932	PET494	YNR045W	2991	8289785	1	1	0	0	0	0
4932	PET54	YGR222W	128	8289785	1	1	0	0	0	0
4932	PFK2	YMR205C	4533	10853769	0	0	0	0	0	0
4932	PFK1	YGR240C	66	10853769	0	0	0	0	0	0
4932	KAR2	YJL034W	678	7937988	0	0	0	0	0	0
4932	PMA1	YGL008C	1806	7937988	0	0	0	0	0	0
4932	GAL1	YBR020W	1183	7937988	0	0	0	0	0	0
4932	ATP10	YLR393W	2632	2141026	1	1	0	1	0	0
4932	HXT3	YDR345C	3471	9447989	1	0	0	0	0	0
4932	TRK1	YJL129C	2357	9447989	1	1	0	0	0	0
4932	TRK2	YKR050W	3291	9447989	1	1	0	0	0	0
4932	GAL2	YLR081W	3054	9447989	1	0	0	0	0	0
4932	HXT2	YMR011W	6232	9447989	0	0	0	0	0	0
4932	HXT1	YHR094C	3869	9447989	1	0	0	0	0	0
4932	USO1	YDL058W	2895	11239471	0	0	0	0	0	0
4932	SEC31	YDL195W	3172	11239471	0	0	0	0	0	0
4932	YPT1	YFL038C	2045	11239471	0	0	0	0	0	0
4932	BET5	YML077W	1898	11239471	1	0	0	0	0	0
4932	GAL10	YBR019C	2673	6392852	0	1	0	1	0	0
4932	GAL1	YBR020W	1183	6392852	0	1	0	0	0	0
4932	GAL4	YPL248C	6450	6392852	0	1	0	0	0	0
4932	INO2	YDR123C	4161	6392853	0	1	0	0	0	0
4932	INO4	YOL108C	3275	6392853	0	1	0	0	0	0
4932	INO1	YJL153C	929	6392853	0	0	0	0	0	0
4932	RAD27	YKL113C	3060	7876174	0	1	0	0	0	0
4932	UFD1	YGR048W	1652	12015140	1	0	0	0	0	0
4932	CDC48	YDL126C	2326	12015140	0	0	0	0	0	0
4932	NPL4	YBR170C	1907	12015140	0	0	0	0	0	0
4932	RPG1	YBR079C	3157	9506897	0	1	0	0	0	0
4932	MMS2	YGL087C	3662	9705497	0	1	1	0	0	0
4932	ROX3	YBL093C	2425	9420330	1	0	0	0	0	0
4932	MED4	YOR174W	6496	9420330	1	0	0	0	0	0
4932	SRB8	YCR081W	426	9420330	1	0	0	0	0	0
4932	SSN8	YNL025C	3453	9420330	0	0	0	0	0	0
4932	RPO21	YDL140C	774	9420330	1	0	0	0	0	0
4932	GAL11	YOL051W	1449	9420330	1	0	0	0	0	0
4932	NUT2	YPR168W	342	9420330	0	0	0	0	0	0
4932	SSN2	YDR443C	111	9420330	0	0	0	0	0	0
4932	MED8	YBR193C	2378	9420330	1	0	0	0	0	0
4932	MED2	YDL005C	1644	9420330	1	0	0	0	0	0
4932	MED7	YOL135C	5458	9420330	1	0	0	0	0	0
4932	SSN3	YPL042C	3919	9420330	0	0	0	0	0	0
4932	MED11	YMR112C	1476	9420330	0	0	0	0	0	0
4932	PRC1	YMR297W	1826	10559961	0	0	0	0	0	0
4932	VAM3	YOR106W	1393	10559961	1	0	0	0	0	0
4932	VPS41	YDR080W	1485	10559961	1	0	0	0	0	0
4932	KEX2	YNL238W	2303	10559961	1	0	0	0	0	0
4932	PHO8	YDR481C	4269	10559961	0	0	0	0	0	0
4932	CPS1	YJL172W	4544	10559961	0	0	0	0	0	0
4932	APM3	YBR288C	1876	10559961	0	0	0	0	0	0
4932	APL6	YGR261C	4075	10559961	1	0	0	0	0	0
4932	APL5	YPL195W	6007	10559961	1	0	0	0	0	0
4932	MCM1	YMR043W	5096	1722028	0	1	0	0	0	0
4932	ARG80	YMR042W	3225	1722028	0	1	0	0	0	0
4932	KEX2	YNL238W	2303	10570801	0	1	0	0	0	0
4932	TIR1	YER011W	210	3017319	0	0	0	0	0	0
4932	KEX2	YNL238W	2303	8798728	0	1	0	0	0	0
4932	STE2	YFL026W	4964	8798728	0	1	0	0	0	0
4932	LYS2	YBR115C	567	9802211	0	0	0	0	0	0
4932	RAD16	YBR114W	3040	9802211	0	0	0	0	0	0
4932	VPS3	YDR495C	3900	2526133	0	0	0	0	0	0
4932	PEP12	YOR036W	6643	2526133	0	0	0	0	0	0
4932	PEP4	YPL154C	766	2526133	0	0	0	0	0	0
4932	RPN10	YHR200W	1922	10471701	1	1	0	0	0	0
4932	RAD23	YEL037C	1187	10471701	1	1	0	0	0	0
4932	SLA1	YBL007C	1223	10471702	1	1	0	0	0	0
4932	HSP104	YLL026W	4083	10471702	0	0	0	0	0	0
4932	SUP35	YDR172W	3942	10471702	1	1	0	0	0	0
4932	RAP1	YNL216W	998	2697465	0	1	0	0	0	0
4932	YCF1	YDR135C	4329	10102370	0	0	0	0	0	0
4932	YAP1	YML007W	1216	10102370	0	1	0	0	0	0
4932	FLR1	YBR008C	262	10102370	0	1	0	0	0	0
4932	ATR1	YML116W	182	10102370	0	0	0	0	0	0
4932	FUN19	YAL034C	90	1825988	0	0	0	0	0	0
4932	PRP45	YAL032C	769	1825988	0	0	0	0	0	0
4932	FUN12	YAL035W	4751	1825988	0	0	0	0	0	0
4932	CDC19	YAL038W	2072	1825988	0	0	0	0	0	0
4932	CYC3	YAL039C	589	1825988	0	0	0	0	0	0
4932	CLN3	YAL040C	6602	1825988	0	0	0	0	0	0
4932	CDC24	YAL041W	911	1825988	0	0	0	0	0	0
4932	GIP4	YAL031C	715	1825988	0	0	0	0	0	0
4932	HIS5	YIL116W	4731	2697466	0	1	0	0	0	0
4932	PMC1	YGL006W	3409	11781332	0	0	0	0	0	0
4932	YVC1	YOR087W	4487	11781332	1	0	0	0	0	0
4932	VCX1	YDL128W	2543	11781332	0	0	0	0	0	0
4932	GSH2	YOL049W	2915	8612643	0	1	0	0	0	0
4932	SSU72	YNL222W	1693	12453421	1	1	0	0	0	0
4932	PTA1	YAL043C	3244	12453421	1	0	0	0	0	0
4932	CFT2	YLR115W	3988	12453421	1	1	0	0	0	0
4932	RRP6	YOR001W	4493	12453421	0	0	0	0	0	0
4932	RPB2	YOR151C	2686	12453421	1	1	0	0	0	0
4932	SUA7	YPR086W	76	12453421	0	0	0	0	0	0
4932	PTI1	YGR156W	682	12453421	1	0	0	0	0	0
4932	CYR1	YJL005W	3957	12486219	0	0	0	0	0	0
4932	CPA2	YJR109C	5852	12486219	0	0	0	0	0	0
4932	CMD1	YBR109C	4380	12486219	0	0	0	0	0	0
4932	ECM1	YAL059W	6570	12486219	1	0	0	0	0	0
4932	SCH9	YHR205W	1273	12486219	0	0	0	0	0	0
4932	ARG2	YJL071W	4309	12486219	0	0	0	0	0	0
4932	AVT4	YNL101W	973	12486219	0	0	0	0	0	0
4932	CAR2	YLR438W	4945	12486219	0	0	0	0	0	0
4932	PFK2	YMR205C	4533	12486219	0	0	0	0	0	0
4932	PFK1	YGR240C	66	12486219	0	0	0	0	0	0
4932	CYT1	YOR065W	5771	12486219	0	0	0	0	0	0
4932	PMS1	YNL082W	3170	9560371	0	0	0	0	0	0
4932	MLH1	YMR167W	2513	9560371	0	0	0	0	0	0
4932	MSH2	YOL090W	2550	9560371	0	0	0	0	0	0
4932	HO	YDL227C	243	9560371	0	0	0	0	0	0
4932	SIN4	YNL236W	5544	9580682	0	0	0	0	0	0
4932	RGR1	YLR071C	1562	9580682	0	0	0	0	0	0
4932	IME1	YJR094C	6604	9580682	0	1	1	0	0	0
4932	RME1	YGR044C	5974	9580682	1	1	1	0	0	0
4932	IDH2	YOR136W	1021	204607	0	0	0	0	0	0
4932	IDH1	YNL037C	3143	204607	0	0	0	0	0	0
4932	CYC1	YJR048W	5093	7663308	0	1	0	0	0	0
4932	ADH1	YOL086C	4958	7663308	0	1	0	0	0	0
4932	ABF1	YKL112W	5867	7663308	0	1	0	0	0	0
4932	BEM2	YER155C	3109	9580684	0	0	1	0	0	0
4932	BRF1	YGR246C	534	9580684	0	1	1	0	0	0
4932	SPT15	YER148W	6058	9580684	0	1	1	0	0	0
4932	CDC25	YLR310C	1593	3002825	0	1	0	0	0	0
4932	RAD17	YOR368W	6262	9311982	0	0	0	0	0	0
4932	DDC1	YPL194W	4188	9311982	1	0	0	0	0	0
4932	MEC3	YLR288C	3802	9311982	1	0	0	0	0	0
4932	RPS7A	YOR096W	4434	8346025	0	0	0	0	0	0
4932	MGM101	YJR144W	1267	8346025	0	1	1	1	0	0
4932	CDC6	YJL194W	3288	11827963	0	1	0	0	0	0
4932	MCM7	YBR202W	6013	10783164	1	0	0	0	0	0
4932	MCM10	YIL150C	2325	10783164	1	0	0	0	0	0
4932	MCM4	YPR019W	173	10783164	0	0	0	0	0	0
4932	MCM5	YLR274W	3722	10783164	1	0	0	0	0	0
4932	CDC45	YLR103C	899	10783164	1	0	0	0	0	0
4932	MCM2	YBL023C	6303	10783164	1	1	0	0	0	0
4932	MCM3	YEL032W	5155	10783164	0	0	0	0	0	0
4932	MCM6	YGL201C	6459	10783164	0	0	0	0	0	0
4932	YCK1	YHR135C	6105	8786104	0	0	0	0	0	0
4932	HRR25	YPL204W	2856	8786104	0	1	0	0	0	0
4932	TOM40	YMR203W	266	8274505	0	1	0	0	0	0
4932	TAF7	YMR227C	5967	10783167	1	1	0	0	0	0
4932	BDF2	YDL070W	5252	10783167	0	1	0	0	0	0
4932	TAF1	YGR274C	6411	10783167	1	1	0	0	0	0
4932	SPT15	YER148W	6058	10783167	1	0	0	0	0	0
4932	BDF1	YLR399C	4810	10783167	1	1	0	0	0	0
4932	TAF12	YDR145W	6323	10783167	1	0	0	0	0	0
4932	PDC1	YLR044C	3963	1462369	0	0	0	0	0	0
4932	PYC1	YGL062W	356	1462369	0	0	0	0	0	0
4932	PRP6	YBR055C	3613	1396568	0	1	0	0	0	0
4932	HPC2	YBR215W	1537	12524332	1	0	0	0	0	0
4932	PAF1	YBR279W	79	12524332	0	0	0	0	0	0
4932	HIR3	YJR140C	4251	12524332	1	0	0	0	0	0
4932	SPT16	YGL207W	2238	12524332	1	1	0	0	0	0
4932	HIR1	YBL008W	281	12524332	1	0	0	0	0	0
4932	HIR2	YOR038C	5781	12524332	0	0	0	0	0	0
4932	NHP6B	YBR089C-A	6410	12524332	0	0	0	0	0	0
4932	NHP6A	YPR052C	3504	12524332	1	0	0	0	0	0
4932	POB3	YML069W	2319	12524332	1	1	0	0	0	0
4932	RIM101	YHL027W	2064	12524333	0	0	0	0	0	0
4932	MDS3	YGL197W	318	12524333	0	0	0	0	0	0
4932	CDC5	YMR001C	3589	12524331	1	0	0	0	0	0
4932	TEM1	YML064C	831	12524331	1	0	0	0	0	0
4932	SPO12	YHR152W	5042	12524331	0	0	0	0	0	0
4932	CDC15	YAR019C	3232	12524331	1	0	0	0	0	0
4932	KAP104	YBR017C	4868	12524331	1	1	0	0	0	0
4932	CDC14	YFR028C	1128	12524331	1	1	0	0	0	0
4932	CDH1	YGL003C	2654	12524331	0	0	0	0	0	0
4932	SIC1	YLR079W	775	12524331	0	0	0	0	0	0
4932	DBF2	YGR092W	6553	12524331	1	0	0	0	0	0
4932	SWI5	YDR146C	4451	12524331	0	0	0	0	0	0
4932	CYC1	YJR048W	5093	12524336	0	0	0	0	0	0
4932	SPN1	YPR133C	6066	12524336	1	1	0	0	0	0
4932	SPT15	YER148W	6058	12524336	1	0	0	0	0	0
4932	SUP35	YDR172W	3942	7037537	0	0	0	0	0	0
4932	RAD27	YKL113C	3060	12524334	0	1	0	0	0	0
4932	HIS3	YOR202W	1024	8264591	0	0	0	0	0	0
4932	HIS4	YCL030C	3039	8264591	0	0	0	0	0	0
4932	ADH1	YOL086C	4958	8264591	0	0	0	0	0	0
4932	CYC7	YEL039C	6470	8264591	0	0	0	0	0	0
4932	RPO21	YDL140C	774	8264591	1	1	0	0	0	0
4932	SUA7	YPR086W	76	8264591	1	1	0	0	0	0
4932	SPT15	YER148W	6058	8264591	0	0	0	0	0	0
4932	CYC1	YJR048W	5093	8264591	0	1	0	0	0	0
4932	RAD52	YML032C	329	8380128	0	1	0	0	0	0
4932	TOP2	YNL088W	1580	8380128	0	1	0	0	0	0
4932	RAD9	YDR217C	233	8264593	0	0	0	0	0	0
4932	RAD53	YPL153C	2625	8264593	0	0	0	0	0	0
4932	RFC1	YOR217W	2337	8264593	0	1	0	1	0	0
4932	MEC1	YBR136W	2103	8264593	0	0	0	0	0	0
4932	SOD1	YJR104C	6609	12499634	0	1	0	0	0	0
4932	RPS17B	YDR447C	4671	7493320	0	1	0	0	0	0
4932	CIT1	YNR001C	4730	7961948	0	0	0	0	0	0
4932	SSK22	YCR073C	6662	12619694	0	1	0	0	0	0
4932	PBS2	YJL128C	2230	12619694	0	1	0	0	0	0
4932	LSM3	YLR438C-A	5105	10446233	0	0	0	0	0	0
4932	SSD1	YDR293C	551	10446233	1	0	0	0	0	0
4932	PRP18	YGR006W	2791	10446233	1	0	0	0	0	0
4932	SPT23	YKL020C	4664	9927444	1	1	0	0	0	0
4932	MGA2	YIR033W	5289	9927444	1	1	0	0	0	0
4932	OLE1	YGL055W	1875	9927444	1	1	0	0	0	0
4932	SWI5	YDR146C	4451	9927444	1	1	0	0	0	0
4932	SPC2	YML055W	975	10921929	1	0	0	0	0	0
4932	SPC1	YJR010C-A	4394	10921929	1	0	0	0	0	0
4932	SSS1	YDR086C	5601	10921929	0	0	0	0	0	0
4932	SPC3	YLR066W	683	10921929	0	1	0	0	0	0
4932	SSH1	YBR283C	2627	10921929	0	0	0	0	0	0
4932	SBH2	YER019C-A	5271	10921929	1	0	0	0	0	0
4932	SEC61	YLR378C	2499	10921929	0	0	0	0	0	0
4932	SEC11	YIR022W	6561	10921929	0	1	0	0	0	0
4932	SBH1	YER087C-B	16	10921929	1	0	0	0	0	0
4932	LEU2	YCL018W	5849	9927442	0	0	0	0	0	0
4932	RFA1	YAR007C	5379	9927442	1	1	0	0	0	0
4932	RAD1	YPL022W	4352	9927442	1	0	0	0	0	0
4932	RAD52	YML032C	329	9927442	1	1	0	0	0	0
4932	HO	YDL227C	243	9927442	0	0	0	0	0	0
4932	RAD53	YPL153C	2625	9927443	0	1	0	0	0	0
4932	CLN2	YPL256C	2477	9927443	1	1	0	0	0	0
4932	CLB5	YPR120C	5484	9927443	1	0	0	0	0	0
4932	CLN1	YMR199W	1199	9927443	1	1	0	0	0	0
4932	MEC1	YBR136W	2103	9927443	1	1	0	0	0	0
4932	CLN3	YAL040C	6602	9927443	0	0	0	0	0	0
4932	RNR1	YER070W	5106	9927443	1	0	0	0	0	0
4932	GAL7	YBR018C	2258	9323558	0	0	0	0	0	0
4932	KEX2	YNL238W	2303	7755581	0	1	0	0	0	0
4932	RAS2	YNL098C	4335	3145192	1	1	0	0	0	0
4932	RAS1	YOR101W	1621	3145192	1	1	0	0	0	0
4932	TOP1	YOL006C	4704	2167497	0	0	0	0	0	0
4932	TOP2	YNL088W	1580	2167497	0	0	0	0	0	0
4932	SFC1	YJR095W	2885	9395087	1	0	0	0	0	0
4932	MET4	YNL103W	4919	10921921	0	0	0	0	0	0
4932	MET32	YDR253C	768	10921921	0	0	0	0	0	0
4932	GSH1	YJL101C	4439	10921921	1	1	0	0	0	0
4932	MET31	YPL038W	3027	10921921	0	0	0	0	0	0
4932	CBF1	YJR060W	2183	10921921	1	0	0	0	0	0
4932	LEU1	YGL009C	2138	2885723	0	1	0	0	0	0
4932	PMA1	YGL008C	1806	2885723	0	1	0	0	0	0
4932	ENA1	YDR040C	2478	10921924	0	1	0	0	0	0
4932	SIT4	YDL047W	6287	10921924	0	1	0	0	0	0
4932	RAD50	YNL250W	2781	2185891	0	1	0	0	0	0
4932	HSL7	YBR133C	1137	10411908	1	1	0	0	0	0
4932	STE11	YLR362W	5062	10411908	0	1	0	0	0	0
4932	STE20	YHL007C	4351	10411908	1	1	0	0	0	0
4932	FUS3	YBL016W	5157	10411908	0	0	0	0	0	0
4932	STE7	YDL159W	2877	10411908	0	1	0	0	0	0
4932	KSS1	YGR040W	3616	10411908	0	1	0	0	0	0
4932	CDC42	YLR229C	1940	10411908	1	0	0	0	0	0
4932	CYC8	YBR112C	900	8008070	1	1	0	0	0	0
4932	MCM1	YMR043W	5096	8008070	0	1	0	0	0	0
4932	ROX1	YPR065W	3801	8008070	0	1	0	0	0	0
4932	HMRA1	YCR097W	568	8008070	0	0	0	0	0	0
4932	TUP1	YCR084C	5257	8008070	1	0	0	0	0	0
4932	MIG1	YGL035C	4929	8008070	0	1	0	0	0	0
4932	TEL1	YBL088C	3977	11820740	0	1	0	0	0	0
4932	SSL1	YLR005W	6027	8269516	0	0	0	0	0	0
4932	RAD3	YER171W	2740	8269516	0	0	0	0	0	0
4932	SSL2	YIL143C	64	8269516	0	0	0	0	0	0
4932	PTH1	YHR189W	2634	8635758	0	0	0	0	0	0
4932	BUB3	YOR026W	151	10411903	0	1	0	0	0	0
4932	BUB1	YGR188C	3151	10411903	0	1	0	0	0	0
4932	RAD51	YER095W	2165	12359723	0	1	0	0	0	0
4932	RAD54	YGL163C	2226	12359723	0	1	0	0	0	0
4932	HEM1	YDR232W	103	1429452	0	1	0	0	0	0
4932	ERG1	YGR175C	3716	1429452	0	1	0	0	0	0
4932	HMG1	YML075C	140	1429452	0	1	0	0	0	0
4932	OLE1	YGL055W	1875	1429452	0	1	0	0	0	0
4932	HMG2	YLR450W	2460	1429452	0	1	0	0	0	0
4932	ARP1	YHR129C	811	7757056	0	1	0	0	0	0
4932	RAD6	YGL058W	866	3523226	0	0	0	0	0	0
4932	CDC40	YDR364C	5261	3523226	1	1	0	0	0	0
4932	RAD50	YNL250W	2781	3523226	1	0	0	0	0	0
4932	CDC12	YHR107C	695	9478896	0	0	0	0	0	0
4932	NCA2	YPR155C	5686	7586026	0	0	0	0	0	0
4932	NCA3	YJL116C	6271	7586026	1	1	0	1	0	0
4932	ADR1	YDR216W	3000	7586025	0	0	0	0	0	0
4932	SNF1	YDR477W	4185	7586025	0	0	0	0	0	0
4932	POT1	YIL160C	4858	7586025	0	0	0	0	0	0
4932	POX1	YGL205W	6163	7586025	0	1	0	0	0	0
4932	LEU2	YCL018W	5849	3023850	0	1	0	0	0	0
4932	CIT1	YNR001C	4730	3023850	0	0	0	0	0	0
4932	CIT2	YCR005C	6352	3023850	0	0	0	0	0	0
4932	HMLALPHA1	YCL066W	1007	3023851	0	0	0	0	0	0
4932	HMLALPHA2	YCL067C	584	3023851	0	0	0	0	0	0
4932	MATALPHA1	YCR040W	6082	3023851	0	0	0	0	0	0
4932	MATALPHA2	YCR039C	1205	3023851	0	0	0	0	0	0
4932	SIR4	YDR227W	5597	3023851	0	0	0	0	0	0
4932	MER1	YNL210W	4209	8464704	0	1	1	0	0	0
4932	MEK1	YOR351C	1178	8464704	0	0	0	0	0	0
4932	REC107	YJR021C	1828	8464704	0	0	0	0	0	0
4932	CBF1	YJR060W	2183	8371988	0	1	1	0	0	0
4932	RAD51	YER095W	2165	9927445	1	0	0	0	0	0
4932	POL30	YBR088C	5661	9927445	1	0	0	0	0	0
4932	RAD1	YPL022W	4352	9927445	1	0	0	0	0	0
4932	RAD5	YLR032W	6692	9927445	1	0	0	0	0	0
4932	MSI1	YBR195C	2039	9927445	1	1	0	0	0	0
4932	RLF2	YPR018W	3388	9927445	0	1	0	0	0	0
4932	RAD6	YGL058W	866	9927445	1	0	0	0	0	0
4932	RAD18	YCR066W	5073	9927445	0	0	0	0	0	0
4932	CAC2	YML102W	5419	9927445	1	1	0	0	0	0
4932	RAD14	YMR201C	4915	9927445	1	0	0	0	0	0
4932	REV3	YPL167C	3998	9927445	1	0	0	0	0	0
4932	RAD51	YER095W	2165	11560889	0	0	0	0	0	0
4932	RAD52	YML032C	329	11560889	0	0	0	0	0	0
4932	RAD55	YDR076W	2539	11560889	0	1	0	0	0	0
4932	RAD57	YDR004W	3425	11560889	0	1	0	0	0	0
4932	RAD54	YGL163C	2226	11560889	0	0	0	0	0	0
4932	TUB4	YLR212C	1808	10202141	0	0	0	0	0	0
4932	BUB2	YMR055C	5102	10202141	0	1	0	0	0	0
4932	ACT1	YFL039C	6084	8167410	0	1	0	0	0	0
4932	CDC43	YGL155W	184	8167411	0	0	0	0	0	0
4932	CDC42	YLR229C	1940	8167411	0	1	0	0	0	0
4932	PHO84	YML123C	4024	7883177	0	1	0	0	0	0
4932	PET111	YMR257C	334	8167413	1	1	0	0	0	0
4932	SIT4	YDL047W	6287	9013334	0	1	0	0	0	0
4932	PRP24	YMR268C	6186	7585243	0	0	0	0	0	0
4932	MSH2	YOL090W	2550	9178000	0	0	0	0	0	0
4932	MSH6	YDR097C	558	9178000	0	0	0	0	0	0
4932	PMS1	YNL082W	3170	9178000	0	0	0	0	0	0
4932	MSH3	YCR092C	4686	9178000	0	0	0	0	0	0
4932	FUS3	YBL016W	5157	10557357	0	1	0	0	0	0
4932	KSS1	YGR040W	3616	10557357	0	1	0	0	0	0
4932	TRP4	YDR354W	6535	9973616	0	1	1	0	0	0
4932	ARO4	YBR249C	5043	9973616	0	0	0	0	0	0
4932	GCN4	YEL009C	34	9973616	0	0	0	0	0	0
4932	RRP43	YCR035C	3746	9973615	0	1	1	0	0	0
4932	CDC43	YGL155W	184	8170384	0	0	0	0	0	0
4932	RAM2	YKL019W	2349	8170384	0	0	0	0	0	0
4932	BET2	YPR176C	835	8170384	0	0	0	0	0	0
4932	RAM1	YDL090C	676	8170384	0	0	0	0	0	0
4932	UBP1	YDL122W	4040	1429680	1	1	0	0	0	0
4932	YUH1	YJR099W	5845	1429680	1	1	0	0	0	0
4932	UBP2	YOR124C	2924	1429680	1	1	0	1	0	0
4932	UBP3	YER151C	171	1429680	1	1	0	1	0	0
4932	MCM1	YMR043W	5096	3071491	0	1	0	0	0	0
4932	URA2	YJL130C	4311	9066113	0	1	0	0	0	0
4932	CPA1	YOR303W	4245	9066113	0	0	0	0	0	0
4932	COQ2	YNR041C	5411	8155731	1	0	0	0	0	0
4932	STE2	YFL026W	4964	1656226	0	0	0	0	0	0
4932	FUS1	YCL027W	1189	1656226	0	0	0	0	0	0
4932	SRB5	YGR104C	349	9974391	0	0	0	0	0	0
4932	ROX3	YBL093C	2425	9974391	0	0	0	0	0	0
4932	MED4	YOR174W	6496	9974391	0	0	0	0	0	0
4932	MED6	YHR058C	1900	9974391	0	0	0	0	0	0
4932	MED1	YPR070W	2703	9974391	0	0	0	0	0	0
4932	SIN4	YNL236W	5544	9974391	0	0	0	0	0	0
4932	RPO21	YDL140C	774	9974391	0	0	0	0	0	0
4932	GAL11	YOL051W	1449	9974391	0	0	0	0	0	0
4932	RGR1	YLR071C	1562	9974391	0	0	0	0	0	0
4932	SRB2	YHR041C	566	9974391	0	0	0	0	0	0
4932	SRB7	YDR308C	928	9974391	0	0	0	0	0	0
4932	SRB6	YBR253W	1807	9974391	0	0	0	0	0	0
4932	MED8	YBR193C	2378	9974391	0	0	0	0	0	0
4932	MED2	YDL005C	1644	9974391	0	0	0	0	0	0
4932	MED7	YOL135C	5458	9974391	0	0	0	0	0	0
4932	PGD1	YGL025C	1642	9974391	0	0	0	0	0	0
4932	SRB4	YER022W	624	9974391	0	0	0	0	0	0
4932	URE2	YNL229C	5364	10648962	0	0	0	0	0	0
4932	SUP35	YDR172W	3942	10648962	0	0	0	0	0	0
4932	SUP45	YBR143C	4066	10648963	0	0	0	0	0	0
4932	MBP1	YDL056W	1648	10805125	0	1	0	0	0	0
4932	MIR1	YJR077C	862	8475080	0	1	0	0	0	0
4932	RAD6	YGL058W	866	8977026	0	0	0	0	0	0
4932	REV1	YOR346W	2959	8977026	0	1	0	0	0	0
4932	REV7	YIL139C	1827	8977026	0	1	0	0	0	0
4932	REV3	YPL167C	3998	8977026	0	1	0	0	0	0
4932	VPS45	YGL095C	5999	8843026	0	1	0	0	0	0
4932	VPS33	YLR396C	2253	8843026	0	1	0	0	0	0
4932	SLY1	YDR189W	4882	8843026	0	1	0	0	0	0
4932	SEC1	YDR164C	409	8843026	0	1	0	0	0	0
4932	POR1	YNL055C	6550	1689252	0	0	0	0	0	0
4932	HOM2	YDR158W	5568	7002718	0	1	0	0	0	0
4932	CDC36	YDL165W	61	7002718	0	0	0	0	0	0
4932	CDC28	YBR160W	2679	7002718	1	0	0	0	0	0
4932	CDC37	YDR168W	1376	7002718	0	1	0	0	0	0
4932	CDC39	YCR093W	1202	7002718	0	0	0	0	0	0
4932	UBC4	YBR082C	3018	11416208	0	0	0	0	0	0
4932	UBC5	YDR059C	5407	11416208	0	0	0	0	0	0
4932	MSN2	YMR037C	2271	11416208	0	0	0	0	0	0
4932	CLN1	YMR199W	1199	11416208	0	0	0	0	0	0
4932	CLN2	YPL256C	2477	11416208	0	0	0	0	0	0
4932	CDC28	YBR160W	2679	11416208	0	0	0	0	0	0
4932	HSF1	YGL073W	6528	11416208	0	1	0	0	0	0
4932	CLN3	YAL040C	6602	11416208	0	0	0	0	0	0
4932	SUP45	YBR143C	4066	6363204	0	1	0	0	0	0
4932	SUP35	YDR172W	3942	6363204	0	0	0	0	0	0
